# Supplementary material for: Non-cognitive skills mediate education-related polygenic score associations with academic achievement across development
Source: Nat Commun. 2026 May 8;17:5133. doi: 10.1038/s41467-026-72838-2 (PMC13249983; doi:10.1038/s41467-026-72838-2)
Supplement: Supplementary file 3 — Supplementary Data 1-26 [file 41467_2026_72838_MOESM3_ESM.xlsx]

## Sheet: Supplementary Data 1
		Supplementary Data 1. Descriptive statistics
		Variable	mean	sd	skew	kurtosis	n
		Self-regulation age 7 (P)	0.0402782	0.987144	-1.0116	1.39064	2741
		Family SES age 4	0.119317	0.99535	0.106935	-0.77925	4745
		Education-specific noncognitive skills age 9 (S)	0.0113038	0.984498	-0.394189	-0.333591	1921
		Education-specific noncognitive skills age 9 (P)	0.017897	0.992393	-0.464601	-0.0059402	1934
		Education-specific noncognitive skills age 9 (T)	0.0500733	0.971214	-0.0229842	-0.462094	1612
		Self-regulation age 12 (T)	0.022921	0.976731	-1.65536	3.56134	2842
		Self-regulation age 12 (P)	0.0339942	0.973084	-1.22146	2.21512	3457
		Self-regulation age 12 (S)	0.00436893	0.99278	-0.722634	0.578676	3440
		Education-specific noncognitive skills age 12 (S)	-0.0055877	0.99957	-0.250484	0.0501252	3477
		Family SES age 16	-0.0034465	1.0024	-0.422102	-0.671851	1563
		Self-regulation age 16 (S)	-0.0125809	1.00931	-0.678779	0.377984	1293
		Education-specific noncognitive skills age 16 (S)	-0.0231494	0.993733	-0.265877	0.0136144	1618
		English Ach 7	0.0388562	0.967492	-0.58206	1.31056	3294
		Math Ach 7	0.0426125	0.964714	-0.324285	0.868098	3288
		Overall Ach 7 (E&M)	0.0429772	0.963515	-0.511985	1.19606	3254
		English Ach 9	0.0481115	0.980806	-0.164495	0.0999802	1574
		Math Ach 9	0.0535829	0.988253	-0.237269	0.200104	1567
		Science Ach 9	0.0407375	0.986171	-0.235727	0.967967	1553
		Overall Ach 9 (E&M&S)	0.0539174	0.989671	-0.310134	0.586846	1516
		Overall Ach 9 (E&M)	0.0546729	0.988416	-0.261138	0.215846	1550
		English Ach 12	0.0432249	1.00774	0.470531	2.97074	2289
		Math Ach 12	0.0344823	1.00382	0.237022	2.21805	2238
		Science Ach 12	0.0417648	1.00724	0.397216	2.98167	2230
		Overall Ach 12 (E&M)	0.0375616	1.00956	0.350555	3.02938	2188
		Overall Ach 12 (E&M&S)	0.0405147	1.00808	0.402801	3.50516	2135
		GCSE Ach 16 (E&M&S)	0.0178387	0.983949	-0.430102	0.0874953	3604
		English Ach 16	0.0128826	0.962589	0.670271	1.52733	1511
		Science Ach 16	0.0121919	0.988657	-0.395814	0.196983	3604
		Math Ach 16	0.0108035	0.995869	-0.388255	-0.0967736	3361
		g age 7	0.0515713	0.985023	0.0345667	0.525572	2788
		g age 9	0.0153856	0.985009	-0.612002	-0.294221	1939
		g age 12	0.0309953	0.983689	-0.259783	-0.180606	2733
		g age 16	0.00141206	0.981943	0.315352	0.18401	1430
		EA	1.8238e-17	1	0.0505415	0.0374606	5016
		Cog	-2.14e-17	1	-0.0377451	-0.0426336	5016
		NonCog	-1.532e-17	1	0.00866211	-0.105609	5016
		Academic perceived ability age 9 (P)	0.0278818	0.981289	-0.744846	0.232401	1922
		Academic perceived ability age 9 (T)	0.0304985	0.988926	-0.0631547	-0.150042	1418
		Child academic self-perceived ability	0.0174356	0.986809	-0.66247	0.381731	1917
		Academic interest age 9 (P)	0.0171367	0.990438	-0.342044	-0.229587	1917
		Academic interest age 9 (T)	0.0306153	0.973544	-0.0291145	-0.534013	1415
		Academic interest age 9 (S)	0.00516065	0.976117	-0.493922	0.327959	1904
		CEQ Classroom satisfaction age 9 (P)	-0.014022	1.00791	-1.00292	0.631332	1927
		CEQ Classroom satisfaction age 9 (T)	0.0253471	1.00181	-1.07968	0.407489	1426
		CEQ Classroom satisfaction age 9 (S)	0.0028306	0.997888	-0.772222	0.0303041	1893
		CEQ Educational opportunity age 9 (P)	0.00317203	1.00076	-1.12047	0.415886	1924
		CEQ Educational opportunity age 9 (S)	0.0297444	0.964049	-1.46261	2.03042	1891
		CEQ Adventures -enjoyment of learning age 9 (P)	0.00663179	1.00638	-0.365434	-0.535414	1926
		CEQ Adventures -enjoyment of learning age 9 (S)	0.00381128	0.996099	-0.21802	-0.723021	1890
		Academic perceived ability age 12 (S)	0.00660962	0.989883	-0.536317	0.283678	3458
		Academic interest age 12 (S)	-0.0111007	0.99991	-0.254612	0.112552	3460
		Maths environment age 12 (S)	-0.0083818	0.992796	-0.267755	-0.640086	2691
		Literacy environment age 12 (S)	0.026157	1.00481	-0.250712	-0.722421	2687
		Academic self-concept age 16 (S)	0.00142038	0.981734	0.315352	0.18401	1430
		Curiosity age 16 (S)	-0.0082074	0.996651	-0.215222	0.0681399	1414
		Grit age 16 (S)	-0.0181029	1.01721	-0.268582	0.127562	1599
		Ambition age 16 (S)	-0.0275925	1.00927	0.00326555	0.596365	1442
		Attitudes towards school age 16 (S)	-0.0209679	0.9933	-0.461004	0.0619185	1412
		Relationship with teacher age 16 (S)	-0.0226092	1.00108	-0.696412	0.403896	1532
		Importance of schoolwork age 16 (S)	-0.0168122	0.991715	-0.594998	-0.146133	1521
		Peer support for learning age 16 (S)	-0.0203623	0.994644	-0.52875	-0.0678622	1521
		Future aspirations age 16 (S)	-0.0089747	1.00692	-0.60745	-0.0005441	1518
		Family support for learning age 6 (S)	-0.0114606	1.00176	-1.3076	0.521184	1519
		School engagement age 16 (S)	0.0044945	0.994974	-1.24162	0.419117	1517
		Maths self-efficacy age 16 (S)	-0.0131649	0.989778	-1.09019	0.611923	1520
		Maths interest age 16 (S)	-0.0167489	1.001	-0.858437	0.234754	1524
		Time spent on maths age 16 (S)	-0.0304355	0.987645	-0.0216191	-1.03515	1525
		Openness age 16 (S)	0.00412248	1.00621	-0.0499417	-0.146269	1395
		Agreeableness age 16 (S)	-0.0189495	0.975586	-0.259332	0.222923	1394
		Conscientiousness age 16 (S)	-0.0272518	0.988887	-0.176691	-0.178857	1392
		Optimism age 16 (S)	-0.013017	1.00538	-0.27819	0.0866616	1443
		Note: E&M: English and Maths; E&M&S: English, Maths and Science; Ach 7: A composite mean score of academic performance at age 7; Ach 9: A composite mean score of academic performance at age 9; Ach 12: A composite mean score of academic performance at age 12; Ach 16: Mean of the grade obtained across the GCSE subjects (English, Maths, and Science); EA: Educational attainment polygenic score; Cog: …
		All continuous variables (academic achievement, non-cognitive skills, and general cognitive ability) were residualised for age and sex at the same wave and then standardised. Values reflect the standardised, age- and sex-adjusted variables used in the analyses

## Sheet: Supplementary Data 2
		Supplementary Data 2a. Correlation between academic achievement and PGS (Age 7, 9, 12 and 16)
		var1	var2	r	p	lwr	upr	N
		Cog	Ach 7	0.253737		0.221219	0.28569	3237
		Cog	Ach 9	0.253737	0	0.22108	0.312669	1580
		Cog	Ach 12	0.242789	0	0.203276	0.281513	2224
		Cog	Ach 16	0.247274	0	0.216698	0.277365	3681
		EA	Ach 7	0.233524	0	0.200688	0.265837	3237
		EA	Ach 9	0.223705	0	0.176335	0.270041	1580
		EA	Ach 12	0.253564	0	0.214258	0.292051	2224
		EA	Ach 16	0.349216	0	0.320526	0.377266	3681
		NonCog	Ach 7	0.111237	2.20914e-10	0.0770811	0.145132	3237
		NonCog	Ach 9	0.0923719	0.000236301	0.0432538	0.141044	1580
		NonCog	Ach 12	0.13123	5.22808e-10	0.0901568	0.171857	2224
		NonCog	Ach 16	0.244988	0	0.214378	0.275117	3681
		Note: E&M: English and Maths; E&M&S: English, Maths and Science; Ach 7: a composite mean score of academic performance at age 7; Ach 9: a composite mean score at age 9; Ach 12: a composite mean score at age 12; Ach 16: mean GCSE grade across subjects (English, Maths, and Science); EA: educational attainment polygenic score; Cog: cognitive polygenic score; NonCog: non-cognitive polygenic score. As…
		Supplementary Data 2b. Correlation between noncognitive skills (broader factors) and academic achievements and PGSs.
		var1	var2	r	p	lwr	upr	N
		Self-regulation age 7 (P)	EA	0.11	0	0.07	0.15	2741
		Self-regulation age 7 (P)	Cog	0.07	0	0.04	0.11	2741
		Self-regulation age 7 (P)	NonCog	0.09	0	0.06	0.13	2741
		Self-regulation age 9 (S)	EA	0.08	0	0.04	0.12	1917
		Self-regulation age 9 (S)	Cog	0.03	0.22	-0.02	0.07	1917
		Self-regulation age 9 (S)	NonCog	0.09	0	0.04	0.13	1917
		Self-regulation age 9 (P)	EA	0.11	0	0.07	0.16	1940
		Self-regulation age 9 (P)	Cog	0.08	0	0.03	0.12	1940
		Self-regulation age 9 (P)	NonCog	0.09	0	0.04	0.13	1940
		Self-regulation age 9 (T)	EA	0.06	0.02	0.01	0.11	1434
		Self-regulation age 9 (T)	Cog	0.05	0.07	0	0.1	1434
		Self-regulation age 9 (T)	NonCog	0.07	0.01	0.01	0.12	1434
		Education-specific noncognitive skills age 9 (S)	EA	-0.01	0.6	-0.06	0.03	1921
		Education-specific noncognitive skills age 9 (S)	Cog	0.05	0.04	0	0.09	1921
		Education-specific noncognitive skills age 9 (S)	NonCog	-0.02	0.3	-0.07	0.02	1921
		Education-specific noncognitive skills age 9 (P)	EA	0.12	0	0.07	0.16	1934
		Education-specific noncognitive skills age 9 (P)	Cog	0.14	0	0.1	0.18	1934
		Education-specific noncognitive skills age 9 (P)	NonCog	0.04	0.05	0	0.09	1934
		Education-specific noncognitive skills age 9 (T)	EA	0.21	0	0.16	0.26	1612
		Education-specific noncognitive skills age 9 (T)	Cog	0.23	0	0.18	0.27	1612
		Education-specific noncognitive skills age 9 (T)	NonCog	0.11	0	0.06	0.16	1612
		Self-regulation age 12 (T)	EA	0.12	0	0.08	0.15	2842
		Self-regulation age 12 (T)	Cog	0.09	0	0.05	0.12	2842
		Self-regulation age 12 (T)	NonCog	0.08	0	0.04	0.11	2842
		Self-regulation age 12 (P)	EA	0.08	0	0.05	0.12	3457
		Self-regulation age 12 (P)	Cog	0.06	0	0.02	0.09	3457
		Self-regulation age 12 (P)	NonCog	0.07	0	0.03	0.1	3457
		Self-regulation age 12 (S)	EA	0.08	0	0.05	0.11	3440
		Self-regulation age 12 (S)	Cog	0.04	0.02	0.01	0.07	3440
		Self-regulation age 12 (S)	NonCog	0.08	0	0.04	0.11	3440
		Education-specific noncognitive skills age 12 (S)	EA	0.11	0	0.08	0.15	3477
		Education-specific noncognitive skills age 12 (S)	Cog	0.09	0	0.06	0.12	3477
		Education-specific noncognitive skills age 12 (S)	NonCog	0.06	0	0.03	0.1	3477
		Self-regulation age 16 (S)	EA	0.13	0	0.08	0.19	1293
		Self-regulation age 16 (S)	Cog	0.08	0	0.02	0.13	1293
		Self-regulation age 16 (S)	NonCog	0.09	0	0.03	0.14	1293
		Education-specific noncognitive skills age 16 (S)	EA	0.2	0	0.15	0.24	1618
		Education-specific noncognitive skills age 16 (S)	Cog	0.15	0	0.1	0.2	1618
		Education-specific noncognitive skills age 16 (S)	NonCog	0.13	0	0.08	0.18	1618
		Self-regulation age 7 (P)	Overall (E&M) Ach 7	0.21	0	0.17	0.25	2155
		Self-regulation age 7 (P)	Overall (E&M&S) Ach 9	0.2	0	0.15	0.25	1328
		Self-regulation age 7 (P)	Overall (E&M&S) Ach 12	0.24	0	0.18	0.3	1085
		Self-regulation age 7 (P)	GCSE (E&M&S) 16	0.22	0	0.18	0.26	2034
		Self-regulation age 9 (S)	Overall (E&M) Ach 7	0.19	0	0.13	0.23	1436
		Self-regulation age 9 (S)	Overall (E&M&S) Ach 9	0.18	0	0.13	0.23	1332
		Self-regulation age 9 (S)	Overall (E&M&S) Ach 12	0.25	0	0.18	0.32	691
		Self-regulation age 9 (S)	GCSE (E&M&S) 16	0.19	0	0.14	0.24	1502
		Self-regulation age 9 (P)	Overall (E&M) Ach 7	0.23	0	0.18	0.28	1451
		Self-regulation age 9 (P)	Overall (E&M&S) Ach 9	0.26	0	0.21	0.31	1347
		Self-regulation age 9 (P)	Overall (E&M&S) Ach 12	0.27	0	0.2	0.34	695
		Self-regulation age 9 (P)	GCSE (E&M&S) 16	0.29	0	0.24	0.33	1518
		Self-regulation age 9 (T)	Overall (E&M) Ach 7	0.23	0	0.17	0.28	1118
		Self-regulation age 9 (T)	Overall (E&M&S) Ach 9	0.29	0	0.24	0.34	1350
		Self-regulation age 9 (T)	Overall (E&M&S) Ach 12	0.2	0	0.12	0.28	527
		Self-regulation age 9 (T)	GCSE (E&M&S) 16	0.26	0	0.21	0.32	1165
		Education-specific noncognitive skills age 9 (S)	Overall (E&M) Ach 7	0.1	0	0.05	0.15	1443
		Education-specific noncognitive skills age 9 (S)	Overall (E&M&S) Ach 9	0.13	0	0.07	0.18	1336
		Education-specific noncognitive skills age 9 (S)	Overall (E&M&S) Ach 12	0.07	0.06	0	0.15	689
		Education-specific noncognitive skills age 9 (S)	GCSE (E&M&S) 16	0.12	0	0.07	0.17	1508
		Education-specific noncognitive skills age 9 (P)	Overall (E&M) Ach 7	0.43	0	0.38	0.47	1447
		Education-specific noncognitive skills age 9 (P)	Overall (E&M&S) Ach 9	0.46	0	0.42	0.5	1342
		Education-specific noncognitive skills age 9 (P)	Overall (E&M&S) Ach 12	0.38	0	0.32	0.44	693
		Education-specific noncognitive skills age 9 (P)	GCSE (E&M&S) 16	0.38	0	0.34	0.43	1514
		Education-specific noncognitive skills age 9 (T)	Overall (E&M) Ach 7	0.52	0	0.48	0.56	1225
		Education-specific noncognitive skills age 9 (T)	Overall (E&M&S) Ach 9	0.63	0	0.6	0.66	1516
		Education-specific noncognitive skills age 9 (T)	Overall (E&M&S) Ach 12	0.48	0	0.41	0.54	563
		Education-specific noncognitive skills age 9 (T)	GCSE (E&M&S) 16	0.52	0	0.48	0.56	1249
		Self-regulation age 12 (T)	Overall (E&M) Ach 7	0.24	0	0.2	0.28	2098
		Self-regulation age 12 (T)	Overall (E&M&S) Ach 9	0.21	0	0.14	0.27	894
		Self-regulation age 12 (T)	Overall (E&M&S) Ach 12	0.29	0	0.25	0.33	2135
		Self-regulation age 12 (T)	GCSE (E&M&S) 16	0.27	0	0.23	0.3	2355
		Self-regulation age 12 (P)	Overall (E&M) Ach 7	0.19	0	0.16	0.23	2525
		Self-regulation age 12 (P)	Overall (E&M&S) Ach 9	0.19	0	0.14	0.25	1203
		Self-regulation age 12 (P)	Overall (E&M&S) Ach 12	0.24	0	0.2	0.29	1867
		Self-regulation age 12 (P)	GCSE (E&M&S) 16	0.28	0	0.24	0.31	2860
		Self-regulation age 12 (S)	Overall (E&M) Ach 7	0.2	0	0.16	0.24	2510
		Self-regulation age 12 (S)	Overall (E&M&S) Ach 9	0.17	0	0.12	0.23	1188
		Self-regulation age 12 (S)	Overall (E&M&S) Ach 12	0.27	0	0.22	0.31	1865
		Self-regulation age 12 (S)	GCSE (E&M&S) 16	0.27	0	0.23	0.3	2846
		Education-specific noncognitive skills age 12 (S)	Overall (E&M) Ach 7	0.26	0	0.22	0.29	2538
		Education-specific noncognitive skills age 12 (S)	Overall (E&M&S) Ach 9	0.25	0	0.2	0.31	1205
		Education-specific noncognitive skills age 12 (S)	Overall (E&M&S) Ach 12	0.27	0	0.23	0.32	1878
		Education-specific noncognitive skills age 12 (S)	GCSE (E&M&S) 16	0.31	0	0.27	0.34	2877
		Self-regulation age 16 (S)	Overall (E&M) Ach 7	0.18	0	0.12	0.24	925
		Self-regulation age 16 (S)	Overall (E&M&S) Ach 9	0.13	0	0.07	0.2	799
		Self-regulation age 16 (S)	Overall (E&M&S) Ach 12	0.19	0	0.1	0.28	490
		Self-regulation age 16 (S)	GCSE (E&M&S) 16	0.26	0	0.21	0.32	1183
		Education-specific noncognitive skills age 16 (S)	Overall (E&M) Ach 7	0.33	0	0.28	0.38	1136
		Education-specific noncognitive skills age 16 (S)	Overall (E&M&S) Ach 9	0.39	0	0.33	0.44	981
		Education-specific noncognitive skills age 16 (S)	Overall (E&M&S) Ach 12	0.33	0	0.26	0.4	587
		Education-specific noncognitive skills age 16 (S)	GCSE (E&M&S) 16	0.55	0	0.51	0.58	1424
		Note: E&M: English and Maths; E&M&S: English, Maths and Science; Ach 7: a composite mean score of academic performance at age 7; Ach 9: a composite mean score at age 9; Ach 12: a composite mean score at age 12; Ach 16: mean GCSE grade across subjects (English, Maths, and Science); EA: educational attainment polygenic score; Cog: cognitive polygenic score; NonCog: non-cognitive polygenic score. As…

## Sheet: Supplementary Data 3
		Supplementary Data 3: Correlation between noncognitive skills (individual measures) and academic achievements and PGSs.
		var1	var2	r	p	lwr	upr	N
		Academic perceived ability age 9 (P)	EA	0.14	0	0.1	0.19	1922
		Academic perceived ability age 9 (P)	Cog	0.16	0	0.12	0.21	1922
		Academic perceived ability age 9 (P)	NonCog	0.04	0.05	0	0.09	1922
		Academic perceived ability age 9 (T)	EA	0.25	0	0.2	0.3	1418
		Academic perceived ability age 9 (T)	Cog	0.24	0	0.19	0.29	1418
		Academic perceived ability age 9 (T)	NonCog	0.14	0	0.09	0.19	1418
		Child academic self-perceived ability	EA	0.09	0	0.05	0.14	1917
		Child academic self-perceived ability	Cog	0.09	0	0.05	0.14	1917
		Child academic self-perceived ability	NonCog	0.04	0.09	-0.01	0.08	1917
		Academic interest age 9 (P)	EA	0.1	0	0.05	0.14	1917
		Academic interest age 9 (P)	Cog	0.13	0	0.08	0.17	1917
		Academic interest age 9 (P)	NonCog	0.04	0.1	-0.01	0.08	1917
		Academic interest age 9 (T)	EA	0.18	0	0.13	0.23	1415
		Academic interest age 9 (T)	Cog	0.2	0	0.15	0.25	1415
		Academic interest age 9 (T)	NonCog	0.1	0	0.05	0.15	1415
		Academic interest age 9 (S)	EA	0.01	0.53	-0.03	0.06	1904
		Academic interest age 9 (S)	Cog	0.06	0.01	0.02	0.11	1904
		Academic interest age 9 (S)	NonCog	-0.01	0.8	-0.05	0.04	1904
		CEQ Classroom satisfaction age 9 (P)	EA	0.01	0.69	-0.04	0.05	1927
		CEQ Classroom satisfaction age 9 (P)	Cog	0.05	0.03	0.01	0.09	1927
		CEQ Classroom satisfaction age 9 (P)	NonCog	0	0.92	-0.05	0.04	1927
		CEQ Classroom satisfaction age 9 (T)	EA	0.02	0.4	-0.03	0.07	1426
		CEQ Classroom satisfaction age 9 (T)	Cog	0.04	0.16	-0.01	0.09	1426
		CEQ Classroom satisfaction age 9 (T)	NonCog	0.01	0.66	-0.04	0.06	1426
		CEQ Classroom satisfaction age 9 (S)	EA	-0.07	0	-0.11	-0.02	1893
		CEQ Classroom satisfaction age 9 (S)	Cog	0.03	0.18	-0.01	0.08	1893
		CEQ Classroom satisfaction age 9 (S)	NonCog	-0.08	0	-0.12	-0.03	1893
		CEQ Educational opportunity age 9 (P)	EA	0.06	0.01	0.02	0.11	1924
		CEQ Educational opportunity age 9 (P)	Cog	0.04	0.06	0	0.09	1924
		CEQ Educational opportunity age 9 (P)	NonCog	0.03	0.22	-0.02	0.07	1924
		CEQ Educational opportunity age 9 (S)	EA	-0.03	0.22	-0.07	0.02	1891
		CEQ Educational opportunity age 9 (S)	Cog	-0.01	0.57	-0.06	0.03	1891
		CEQ Educational opportunity age 9 (S)	NonCog	0	0.92	-0.05	0.04	1891
		CEQ Adventures -enjoyment of learning age 9 (P)	EA	0.04	0.05	0	0.09	1926
		CEQ Adventures -enjoyment of learning age 9 (P)	Cog	0.07	0	0.02	0.11	1926
		CEQ Adventures -enjoyment of learning age 9 (P)	NonCog	0.02	0.48	-0.03	0.06	1926
		CEQ Adventures -enjoyment of learning age 9 (S)	EA	-0.02	0.44	-0.06	0.03	1890
		CEQ Adventures -enjoyment of learning age 9 (S)	Cog	0.02	0.28	-0.02	0.07	1890
		CEQ Adventures -enjoyment of learning age 9 (S)	NonCog	-0.02	0.41	-0.06	0.03	1890
		Academic perceived ability age 12 (S)	EA	0.13	0	0.1	0.17	3458
		Academic perceived ability age 12 (S)	Cog	0.11	0	0.08	0.15	3458
		Academic perceived ability age 12 (S)	NonCog	0.08	0	0.04	0.11	3458
		Academic interest age 12 (S)	EA	0.09	0	0.06	0.13	3460
		Academic interest age 12 (S)	Cog	0.07	0	0.04	0.11	3460
		Academic interest age 12 (S)	NonCog	0.05	0	0.02	0.08	3460
		Maths environment age 12 (S)	EA	-0.02	0.35	-0.06	0.02	2691
		Maths environment age 12 (S)	Cog	-0.01	0.65	-0.05	0.03	2691
		Maths environment age 12 (S)	NonCog	0	0.92	-0.04	0.04	2691
		Literacy environment age 12 (S)	EA	0.15	0	0.11	0.19	2687
		Literacy environment age 12 (S)	Cog	0.09	0	0.05	0.13	2687
		Literacy environment age 12 (S)	NonCog	0.11	0	0.07	0.15	2687
		Academic self-concept age 16 (S)	EA	0.31	0	0.26	0.36	1430
		Academic self-concept age 16 (S)	Cog	0.26	0	0.21	0.3	1430
		Academic self-concept age 16 (S)	NonCog	0.16	0	0.11	0.21	1430
		Curiosity age 16 (S)	EA	0.19	0	0.13	0.23	1414
		Curiosity age 16 (S)	Cog	0.13	0	0.08	0.18	1414
		Curiosity age 16 (S)	NonCog	0.11	0	0.06	0.16	1414
		Grit age 16 (S)	EA	0.09	0	0.04	0.14	1599
		Grit age 16 (S)	Cog	0.04	0.16	-0.01	0.08	1599
		Grit age 16 (S)	NonCog	0.09	0	0.04	0.14	1599
		Ambition age 16 (S)	EA	0.02	0.41	-0.03	0.07	1442
		Ambition age 16 (S)	Cog	0	0.88	-0.06	0.05	1442
		Ambition age 16 (S)	NonCog	0.03	0.33	-0.03	0.08	1442
		Attitudes towards school age 16 (S)	EA	0.07	0.01	0.01	0.12	1412
		Attitudes towards school age 16 (S)	Cog	0.01	0.59	-0.04	0.07	1412
		Attitudes towards school age 16 (S)	NonCog	0.07	0.01	0.02	0.12	1412
		Relationship with teacher age 16 (S)	EA	0.11	0	0.06	0.16	1532
		Relationship with teacher age 16 (S)	Cog	0.1	0	0.05	0.15	1532
		Relationship with teacher age 16 (S)	NonCog	0.06	0.01	0.01	0.11	1532
		Importance of schoolwork age 16 (S)	EA	0.08	0	0.03	0.13	1521
		Importance of schoolwork age 16 (S)	Cog	0.09	0	0.04	0.14	1521
		Importance of schoolwork age 16 (S)	NonCog	0.03	0.21	-0.02	0.08	1521
		Peer support for learning age 16 (S)	EA	0.05	0.05	0	0.1	1521
		Peer support for learning age 16 (S)	Cog	0.06	0.02	0.01	0.11	1521
		Peer support for learning age 16 (S)	NonCog	0.04	0.09	-0.01	0.09	1521
		Future aspirations age 16 (S)	EA	0.05	0.04	0	0.1	1518
		Future aspirations age 16 (S)	Cog	0.03	0.33	-0.03	0.08	1518
		Future aspirations age 16 (S)	NonCog	0.04	0.16	-0.01	0.09	1518
		Family support for learning age 6 (S)	EA	0.07	0.01	0.02	0.12	1519
		Family support for learning age 6 (S)	Cog	0.09	0	0.04	0.14	1519
		Family support for learning age 6 (S)	NonCog	0.02	0.38	-0.03	0.07	1519
		School engagement age 16 (S)	EA	0.04	0.15	-0.01	0.09	1517
		School engagement age 16 (S)	Cog	0.06	0.01	0.01	0.11	1517
		School engagement age 16 (S)	NonCog	0.01	0.63	-0.04	0.06	1517
		Maths self-efficacy age 16 (S)	EA	0.07	0	0.02	0.12	1520
		Maths self-efficacy age 16 (S)	Cog	0.08	0	0.03	0.13	1520
		Maths self-efficacy age 16 (S)	NonCog	0.04	0.15	-0.01	0.09	1520
		Maths interest age 16 (S)	EA	0.22	0	0.18	0.27	1524
		Maths interest age 16 (S)	Cog	0.21	0	0.16	0.26	1524
		Maths interest age 16 (S)	NonCog	0.12	0	0.07	0.17	1524
		Time spent on maths age 16 (S)	EA	0.13	0	0.08	0.17	1525
		Time spent on maths age 16 (S)	Cog	0.16	0	0.11	0.21	1525
		Time spent on maths age 16 (S)	NonCog	0.05	0.04	0	0.1	1525
		Openness age 16 (S)	EA	0.1	0	0.05	0.15	1395
		Openness age 16 (S)	Cog	-0.01	0.79	-0.06	0.05	1395
		Openness age 16 (S)	NonCog	0.09	0	0.04	0.14	1395
		Agreeableness age 16 (S)	EA	0.07	0.01	0.01	0.12	1394
		Agreeableness age 16 (S)	Cog	0.04	0.17	-0.02	0.09	1394
		Agreeableness age 16 (S)	NonCog	0.04	0.17	-0.02	0.09	1394
		Conscientiousness age 16 (S)	EA	0	0.91	-0.05	0.06	1392
		Conscientiousness age 16 (S)	Cog	-0.01	0.63	-0.07	0.04	1392
		Conscientiousness age 16 (S)	NonCog	0.02	0.49	-0.03	0.07	1392
		Optimism age 16 (S)	EA	0.17	0	0.12	0.22	1443
		Optimism age 16 (S)	Cog	0.07	0	0.02	0.13	1443
		Optimism age 16 (S)	NonCog	0.13	0	0.08	0.18	1443
		Academic perceived ability age 9 (P)	Overall (E&M) Ach 7	0.54	0	0.5	0.58	1438
		Academic perceived ability age 9 (P)	Overall (E&M&S) Ach 9	0.56	0	0.52	0.59	1333
		Academic perceived ability age 9 (P)	Overall (E&M&S) Ach 12	0.48	0	0.43	0.54	689
		Academic perceived ability age 9 (P)	GCSE (E&M&S) 16	0.47	0	0.43	0.51	1508
		Academic perceived ability age 9 (T)	Overall (E&M) Ach 7	0.66	0	0.63	0.69	1108
		Academic perceived ability age 9 (T)	Overall (E&M&S) Ach 9	0.79	0	0.76	0.81	1339
		Academic perceived ability age 9 (T)	Overall (E&M&S) Ach 12	0.58	0	0.52	0.63	518
		Academic perceived ability age 9 (T)	GCSE (E&M&S) 16	0.62	0	0.58	0.65	1150
		Child academic self-perceived ability	Overall (E&M) Ach 7	0.33	0	0.28	0.37	1441
		Child academic self-perceived ability	Overall (E&M&S) Ach 9	0.31	0	0.27	0.36	1333
		Child academic self-perceived ability	Overall (E&M&S) Ach 12	0.32	0	0.25	0.38	688
		Child academic self-perceived ability	GCSE (E&M&S) 16	0.3	0	0.25	0.35	1504
		Academic interest age 9 (P)	Overall (E&M) Ach 7	0.35	0	0.31	0.4	1435
		Academic interest age 9 (P)	Overall (E&M&S) Ach 9	0.39	0	0.34	0.43	1329
		Academic interest age 9 (P)	Overall (E&M&S) Ach 12	0.31	0	0.24	0.37	684
		Academic interest age 9 (P)	GCSE (E&M&S) 16	0.31	0	0.26	0.35	1504
		Academic interest age 9 (T)	Overall (E&M) Ach 7	0.48	0	0.44	0.53	1107
		Academic interest age 9 (T)	Overall (E&M&S) Ach 9	0.6	0	0.56	0.63	1337
		Academic interest age 9 (T)	Overall (E&M&S) Ach 12	0.43	0	0.36	0.5	516
		Academic interest age 9 (T)	GCSE (E&M&S) 16	0.5	0	0.46	0.54	1148
		Academic interest age 9 (S)	Overall (E&M) Ach 7	0.17	0	0.11	0.22	1430
		Academic interest age 9 (S)	Overall (E&M&S) Ach 9	0.18	0	0.12	0.23	1322
		Academic interest age 9 (S)	Overall (E&M&S) Ach 12	0.16	0	0.08	0.23	686
		Academic interest age 9 (S)	GCSE (E&M&S) 16	0.17	0	0.12	0.22	1494
		CEQ Classroom satisfaction age 9 (P)	Overall (E&M) Ach 7	0.14	0	0.09	0.19	1444
		CEQ Classroom satisfaction age 9 (P)	Overall (E&M&S) Ach 9	0.17	0	0.12	0.22	1337
		CEQ Classroom satisfaction age 9 (P)	Overall (E&M&S) Ach 12	0.15	0	0.08	0.23	691
		CEQ Classroom satisfaction age 9 (P)	GCSE (E&M&S) 16	0.17	0	0.12	0.22	1509
		CEQ Classroom satisfaction age 9 (T)	Overall (E&M) Ach 7	0.15	0	0.09	0.2	1110
		CEQ Classroom satisfaction age 9 (T)	Overall (E&M&S) Ach 9	0.24	0	0.19	0.29	1343
		CEQ Classroom satisfaction age 9 (T)	Overall (E&M&S) Ach 12	0.17	0	0.08	0.25	520
		CEQ Classroom satisfaction age 9 (T)	GCSE (E&M&S) 16	0.19	0	0.13	0.25	1156
		CEQ Classroom satisfaction age 9 (S)	Overall (E&M) Ach 7	-0.03	0.3	-0.08	0.02	1427
		CEQ Classroom satisfaction age 9 (S)	Overall (E&M&S) Ach 9	-0.01	0.59	-0.07	0.04	1320
		CEQ Classroom satisfaction age 9 (S)	Overall (E&M&S) Ach 12	-0.03	0.44	-0.1	0.05	683
		CEQ Classroom satisfaction age 9 (S)	GCSE (E&M&S) 16	-0.02	0.36	-0.07	0.03	1487
		CEQ Educational opportunity age 9 (P)	Overall (E&M) Ach 7	0.14	0	0.08	0.19	1442
		CEQ Educational opportunity age 9 (P)	Overall (E&M&S) Ach 9	0.13	0	0.08	0.19	1336
		CEQ Educational opportunity age 9 (P)	Overall (E&M&S) Ach 12	0.12	0	0.05	0.2	690
		CEQ Educational opportunity age 9 (P)	GCSE (E&M&S) 16	0.16	0	0.11	0.21	1507
		CEQ Educational opportunity age 9 (S)	Overall (E&M) Ach 7	0.02	0.45	-0.03	0.07	1424
		CEQ Educational opportunity age 9 (S)	Overall (E&M&S) Ach 9	0.05	0.05	0	0.11	1319
		CEQ Educational opportunity age 9 (S)	Overall (E&M&S) Ach 12	-0.01	0.74	-0.09	0.06	681
		CEQ Educational opportunity age 9 (S)	GCSE (E&M&S) 16	0.06	0.03	0.01	0.11	1486
		CEQ Adventures -enjoyment of learning age 9 (P)	Overall (E&M) Ach 7	0.18	0	0.13	0.23	1443
		CEQ Adventures -enjoyment of learning age 9 (P)	Overall (E&M&S) Ach 9	0.22	0	0.16	0.27	1336
		CEQ Adventures -enjoyment of learning age 9 (P)	Overall (E&M&S) Ach 12	0.17	0	0.1	0.24	690
		CEQ Adventures -enjoyment of learning age 9 (P)	GCSE (E&M&S) 16	0.21	0	0.16	0.26	1508
		CEQ Adventures -enjoyment of learning age 9 (S)	Overall (E&M) Ach 7	0.02	0.46	-0.03	0.07	1423
		CEQ Adventures -enjoyment of learning age 9 (S)	Overall (E&M&S) Ach 9	0.05	0.05	0	0.11	1318
		CEQ Adventures -enjoyment of learning age 9 (S)	Overall (E&M&S) Ach 12	-0.01	0.81	-0.08	0.07	681
		CEQ Adventures -enjoyment of learning age 9 (S)	GCSE (E&M&S) 16	0.06	0.03	0	0.11	1484
		Academic perceived ability age 12 (S)	Overall (E&M) Ach 7	0.41	0	0.37	0.44	2524
		Academic perceived ability age 12 (S)	Overall (E&M&S) Ach 9	0.39	0	0.34	0.44	1199
		Academic perceived ability age 12 (S)	Overall (E&M&S) Ach 12	0.41	0	0.37	0.44	1870
		Academic perceived ability age 12 (S)	GCSE (E&M&S) 16	0.42	0	0.39	0.45	2860
		Academic interest age 12 (S)	Overall (E&M) Ach 7	0.19	0	0.15	0.23	2525
		Academic interest age 12 (S)	Overall (E&M&S) Ach 9	0.19	0	0.14	0.25	1200
		Academic interest age 12 (S)	Overall (E&M&S) Ach 12	0.21	0	0.16	0.25	1871
		Academic interest age 12 (S)	GCSE (E&M&S) 16	0.24	0	0.21	0.28	2862
		Maths environment age 12 (S)	Overall (E&M) Ach 7	0.02	0.27	-0.02	0.07	1999
		Maths environment age 12 (S)	Overall (E&M&S) Ach 9	0.05	0.13	-0.01	0.11	963
		Maths environment age 12 (S)	Overall (E&M&S) Ach 12	0.05	0.08	-0.01	0.1	1499
		Maths environment age 12 (S)	GCSE (E&M&S) 16	0.01	0.76	-0.03	0.05	2337
		Literacy environment age 12 (S)	Overall (E&M) Ach 7	0.18	0	0.13	0.22	1995
		Literacy environment age 12 (S)	Overall (E&M&S) Ach 9	0.16	0	0.09	0.22	963
		Literacy environment age 12 (S)	Overall (E&M&S) Ach 12	0.19	0	0.14	0.24	1497
		Literacy environment age 12 (S)	GCSE (E&M&S) 16	0.25	0	0.21	0.28	2333
		Academic self-concept age 16 (S)	Overall (E&M) Ach 7	0.42	0	0.36	0.47	1012
		Academic self-concept age 16 (S)	Overall (E&M&S) Ach 9	0.44	0	0.39	0.49	873
		Academic self-concept age 16 (S)	Overall (E&M&S) Ach 12	0.42	0	0.34	0.48	531
		Academic self-concept age 16 (S)	GCSE (E&M&S) 16	0.59	0	0.56	0.63	1281
		Curiosity age 16 (S)	Overall (E&M) Ach 7	0.33	0	0.28	0.39	1001
		Curiosity age 16 (S)	Overall (E&M&S) Ach 9	0.4	0	0.34	0.45	860
		Curiosity age 16 (S)	Overall (E&M&S) Ach 12	0.32	0	0.25	0.4	520
		Curiosity age 16 (S)	GCSE (E&M&S) 16	0.5	0	0.45	0.54	1271
		Grit age 16 (S)	Overall (E&M) Ach 7	0.07	0.01	0.02	0.13	1122
		Grit age 16 (S)	Overall (E&M&S) Ach 9	0.14	0	0.08	0.21	971
		Grit age 16 (S)	Overall (E&M&S) Ach 12	0.13	0	0.05	0.21	579
		Grit age 16 (S)	GCSE (E&M&S) 16	0.16	0	0.11	0.21	1409
		Ambition age 16 (S)	Overall (E&M) Ach 7	0.07	0.02	0.01	0.13	1018
		Ambition age 16 (S)	Overall (E&M&S) Ach 9	0.1	0	0.04	0.17	878
		Ambition age 16 (S)	Overall (E&M&S) Ach 12	0.09	0.03	0.01	0.18	535
		Ambition age 16 (S)	GCSE (E&M&S) 16	0.2	0	0.14	0.25	1291
		Attitudes towards school age 16 (S)	Overall (E&M) Ach 7	0.14	0	0.08	0.2	998
		Attitudes towards school age 16 (S)	Overall (E&M&S) Ach 9	0.2	0	0.13	0.26	858
		Attitudes towards school age 16 (S)	Overall (E&M&S) Ach 12	0.12	0.01	0.04	0.21	519
		Attitudes towards school age 16 (S)	GCSE (E&M&S) 16	0.3	0	0.25	0.35	1269
		Relationship with teacher age 16 (S)	Overall (E&M) Ach 7	0.15	0	0.09	0.21	1077
		Relationship with teacher age 16 (S)	Overall (E&M&S) Ach 9	0.18	0	0.12	0.24	936
		Relationship with teacher age 16 (S)	Overall (E&M&S) Ach 12	0.13	0	0.05	0.21	564
		Relationship with teacher age 16 (S)	GCSE (E&M&S) 16	0.26	0	0.21	0.31	1361
		Importance of schoolwork age 16 (S)	Overall (E&M) Ach 7	0.1	0	0.04	0.16	1071
		Importance of schoolwork age 16 (S)	Overall (E&M&S) Ach 9	0.11	0	0.05	0.17	930
		Importance of schoolwork age 16 (S)	Overall (E&M&S) Ach 12	0.15	0	0.07	0.23	561
		Importance of schoolwork age 16 (S)	GCSE (E&M&S) 16	0.21	0	0.16	0.26	1350
		Peer support for learning age 16 (S)	Overall (E&M) Ach 7	0.07	0.02	0.01	0.13	1071
		Peer support for learning age 16 (S)	Overall (E&M&S) Ach 9	0.08	0.02	0.01	0.14	930
		Peer support for learning age 16 (S)	Overall (E&M&S) Ach 12	0.13	0	0.05	0.21	561
		Peer support for learning age 16 (S)	GCSE (E&M&S) 16	0.18	0	0.13	0.24	1350
		Future aspirations age 16 (S)	Overall (E&M) Ach 7	0.07	0.03	0.01	0.13	1069
		Future aspirations age 16 (S)	Overall (E&M&S) Ach 9	0.06	0.06	0	0.13	927
		Future aspirations age 16 (S)	Overall (E&M&S) Ach 12	0.09	0.03	0.01	0.17	561
		Future aspirations age 16 (S)	GCSE (E&M&S) 16	0.1	0	0.05	0.15	1347
		Family support for learning age 6 (S)	Overall (E&M) Ach 7	0.12	0	0.06	0.18	1070
		Family support for learning age 6 (S)	Overall (E&M&S) Ach 9	0.11	0	0.05	0.17	928
		Family support for learning age 6 (S)	Overall (E&M&S) Ach 12	0.16	0	0.08	0.24	561
		Family support for learning age 6 (S)	GCSE (E&M&S) 16	0.21	0	0.15	0.26	1348
		School engagement age 16 (S)	Overall (E&M) Ach 7	0.04	0.23	-0.02	0.1	1068
		School engagement age 16 (S)	Overall (E&M&S) Ach 9	0.03	0.43	-0.04	0.09	926
		School engagement age 16 (S)	Overall (E&M&S) Ach 12	0.1	0.01	0.02	0.19	559
		School engagement age 16 (S)	GCSE (E&M&S) 16	0.1	0	0.05	0.16	1346
		Maths self-efficacy age 16 (S)	Overall (E&M) Ach 7	0.1	0	0.04	0.16	1071
		Maths self-efficacy age 16 (S)	Overall (E&M&S) Ach 9	0.1	0	0.03	0.16	929
		Maths self-efficacy age 16 (S)	Overall (E&M&S) Ach 12	0.15	0	0.07	0.23	561
		Maths self-efficacy age 16 (S)	GCSE (E&M&S) 16	0.2	0	0.14	0.25	1349
		Maths interest age 16 (S)	Overall (E&M) Ach 7	0.42	0	0.37	0.47	1071
		Maths interest age 16 (S)	Overall (E&M&S) Ach 9	0.42	0	0.36	0.47	931
		Maths interest age 16 (S)	Overall (E&M&S) Ach 12	0.4	0	0.32	0.46	561
		Maths interest age 16 (S)	GCSE (E&M&S) 16	0.62	0	0.58	0.65	1351
		Time spent on maths age 16 (S)	Overall (E&M) Ach 7	0.16	0	0.1	0.22	1072
		Time spent on maths age 16 (S)	Overall (E&M&S) Ach 9	0.16	0	0.1	0.22	932
		Time spent on maths age 16 (S)	Overall (E&M&S) Ach 12	0.16	0	0.08	0.24	562
		Time spent on maths age 16 (S)	GCSE (E&M&S) 16	0.33	0	0.28	0.37	1352
		Openness age 16 (S)	Overall (E&M) Ach 7	0.04	0.19	-0.02	0.1	988
		Openness age 16 (S)	Overall (E&M&S) Ach 9	0.09	0.01	0.02	0.15	848
		Openness age 16 (S)	Overall (E&M&S) Ach 12	0.09	0.04	0	0.17	515
		Openness age 16 (S)	GCSE (E&M&S) 16	0.05	0.1	-0.01	0.1	1256
		Agreeableness age 16 (S)	Overall (E&M) Ach 7	0.03	0.29	-0.03	0.1	988
		Agreeableness age 16 (S)	Overall (E&M&S) Ach 9	0.03	0.42	-0.04	0.1	847
		Agreeableness age 16 (S)	Overall (E&M&S) Ach 12	-0.02	0.64	-0.11	0.07	515
		Agreeableness age 16 (S)	GCSE (E&M&S) 16	0.04	0.17	-0.02	0.09	1255
		Conscientiousness age 16 (S)	Overall (E&M) Ach 7	0.1	0	0.04	0.16	986
		Conscientiousness age 16 (S)	Overall (E&M&S) Ach 9	0.14	0	0.08	0.21	845
		Conscientiousness age 16 (S)	Overall (E&M&S) Ach 12	0.17	0	0.08	0.25	514
		Conscientiousness age 16 (S)	GCSE (E&M&S) 16	0.25	0	0.2	0.31	1254
		Optimism age 16 (S)	Overall (E&M) Ach 7	0.14	0	0.08	0.2	1020
		Optimism age 16 (S)	Overall (E&M&S) Ach 9	0.15	0	0.09	0.22	879
		Optimism age 16 (S)	Overall (E&M&S) Ach 12	0.16	0	0.08	0.24	535
		Optimism age 16 (S)	GCSE (E&M&S) 16	0.22	0	0.17	0.27	1292
		Note: E&M: English and Maths; E&M&S: English, Maths and Science; Ach 7: a composite mean score of academic performance at age 7; Ach 9: a composite mean score at age 9; Ach 12: a composite mean score at age 12; Ach 16: mean GCSE grade across subjects (English, Maths, and Science); EA: educational attainment polygenic score; Cog: cognitive polygenic score; NonCog: non-cognitive polygenic score; T:…

## Sheet: Supplementary Data 4
		Supplementary Data 4. Mediation model estimates (Noncognitive skill factors) for the prediction from educational attainment PGS on overall academic achievement over development.
		GPS	Mediator	EduAch	label	estimate	std.error	statistic	p.value	conf.low	conf.high	std.lv	std.all	std.nox	agfi	AIC	BIC	cfi	chisq	npar	rmsea	rmsea.conf.high	srmr	tli	converged	estimator	ngroups	missing_method	nobs	norig	nexcluded	Age	P.value_FDRcorrected
		EA	Self-regulation age 7 (P)	Overall (E&M) Ach 7	indirect	0.02	0	4.62626	0	0.01	0.03	0.02	0.02	0.02	1	11630.1	11658.5	1	0	5	0	0	0	1	1	ML	1	listwise	2152	5009	2857	7	6.20541e-06
		EA	Self-regulation age 7 (P)	Overall (E&M) Ach 7	direct	0.21	0.02	10.2796	0	0.17	0.25	0.21	0.22	0.22	1	11630.1	11658.5	1	0	5	0	0	0	1	1	ML	1	listwise	2152	5009	2857	7	0
		EA	Self-regulation age 7 (P)	Overall (E&M) Ach 7	total	0.23	0.02	11.1908	0	0.19	0.27	0.23	0.24	0.24	1	11630.1	11658.5	1	0	5	0	0	0	1	1	ML	1	listwise	2152	5009	2857	7	0
		EA	Education-specific noncognitive skills age 9 (S)	Overall (E&M&S) Ach 9	indirect	0	0	1.11957	0.26	0	0.01	0	0	0	1	7292.27	7318.26	1	0	5	0	0	4.7917e-10	1	1	ML	1	listwise	1336	5016	3680	9	0.313973
		EA	Education-specific noncognitive skills age 9 (S)	Overall (E&M&S) Ach 9	direct	0.22	0.03	8.64942	0	0.16	0.26	0.22	0.23	0.23	1	7292.27	7318.26	1	0	5	0	0	4.7917e-10	1	1	ML	1	listwise	1336	5016	3680	9	0
		EA	Education-specific noncognitive skills age 9 (S)	Overall (E&M&S) Ach 9	total	0.22	0.03	8.75711	0	0.17	0.27	0.22	0.23	0.23	1	7292.27	7318.26	1	0	5	0	0	4.7917e-10	1	1	ML	1	listwise	1336	5016	3680	9	0
		EA	Education-specific noncognitive skills age 9 (T)	Overall (E&M&S) Ach 9	indirect	0.13	0.01	8.65824	0	0.1	0.15	0.13	0.13	0.13	1	7622.51	7649.13	1	0	5	0	0	0	1	1	ML	1	listwise	1516	5016	3500	9	0
		EA	Education-specific noncognitive skills age 9 (T)	Overall (E&M&S) Ach 9	direct	0.13	0.02	6.29447	0	0.08	0.16	0.13	0.13	0.13	1	7622.51	7649.13	1	0	5	0	0	0	1	1	ML	1	listwise	1516	5016	3500	9	7.5619e-10
		EA	Education-specific noncognitive skills age 9 (T)	Overall (E&M&S) Ach 9	total	0.25	0.02	10.2878	0	0.2	0.3	0.25	0.25	0.25	1	7622.51	7649.13	1	0	5	0	0	0	1	1	ML	1	listwise	1516	5016	3500	9	0
		EA	Education-specific noncognitive skills age 9 (P)	Overall (E&M&S) Ach 9	indirect	0.05	0.01	3.6402	0	0.02	0.07	0.05	0.05	0.05	1	7031.89	7057.9	1	1.19e-12	5	0	0	0	1	1	ML	1	listwise	1342	5016	3674	9	0.000577689
		EA	Education-specific noncognitive skills age 9 (P)	Overall (E&M&S) Ach 9	direct	0.18	0.02	7.44598	0	0.13	0.23	0.18	0.19	0.19	1	7031.89	7057.9	1	1.19e-12	5	0	0	0	1	1	ML	1	listwise	1342	5016	3674	9	2.7e-13
		EA	Education-specific noncognitive skills age 9 (P)	Overall (E&M&S) Ach 9	total	0.23	0.03	8.83203	0	0.18	0.28	0.23	0.24	0.24	1	7031.89	7057.9	1	1.19e-12	5	0	0	0	1	1	ML	1	listwise	1342	5016	3674	9	0
		EA	Self-regulation age 9 (P)	Overall (E&M&S) Ach 9	indirect	0.03	0.01	4.19914	0	0.02	0.04	0.03	0.03	0.03	1	7258.24	7284.26	1	0	5	0	0	0	1	1	ML	1	listwise	1345	5011	3666	9	5.91028e-05
		EA	Self-regulation age 9 (P)	Overall (E&M&S) Ach 9	direct	0.19	0.02	7.86133	0	0.14	0.24	0.19	0.2	0.2	1	7258.24	7284.26	1	0	5	0	0	0	1	1	ML	1	listwise	1345	5011	3666	9	1e-14
		EA	Self-regulation age 9 (P)	Overall (E&M&S) Ach 9	total	0.22	0.02	8.81178	0	0.17	0.27	0.22	0.23	0.23	1	7258.24	7284.26	1	0	5	0	0	0	1	1	ML	1	listwise	1345	5011	3666	9	0
		EA	Self-regulation age 9 (T)	Overall (E&M&S) Ach 9	indirect	0.01	0.01	1.64556	0.1	0	0.03	0.01	0.01	0.01	1	7201.89	7227.92	1	6e-13	5	0	0	0	1	1	ML	1	listwise	1348	5014	3666	9	0.13163
		EA	Self-regulation age 9 (T)	Overall (E&M&S) Ach 9	direct	0.21	0.03	8.51193	0	0.17	0.26	0.21	0.22	0.22	1	7201.89	7227.92	1	6e-13	5	0	0	0	1	1	ML	1	listwise	1348	5014	3666	9	0
		EA	Self-regulation age 9 (T)	Overall (E&M&S) Ach 9	total	0.23	0.03	8.72078	0	0.18	0.28	0.23	0.24	0.24	1	7201.89	7227.92	1	6e-13	5	0	0	0	1	1	ML	1	listwise	1348	5014	3666	9	0
		EA	Self-regulation age 9 (S)	Overall (E&M&S) Ach 9	indirect	0.01	0	2.57608	0.01	0	0.02	0.01	0.01	0.01	1	7297.67	7323.64	1	0	5	0	0	0	1	1	ML	1	listwise	1332	5015	3683	9	0.016108
		EA	Self-regulation age 9 (S)	Overall (E&M&S) Ach 9	direct	0.21	0.02	8.29122	0	0.16	0.26	0.21	0.21	0.22	1	7297.67	7323.64	1	0	5	0	0	0	1	1	ML	1	listwise	1332	5015	3683	9	0
		EA	Self-regulation age 9 (S)	Overall (E&M&S) Ach 9	total	0.22	0.03	8.62716	0	0.17	0.27	0.22	0.23	0.23	1	7297.67	7323.64	1	0	5	0	0	0	1	1	ML	1	listwise	1332	5015	3683	9	0
		EA	Self-regulation age 12 (T)	Overall (E&M&S) Ach 12	indirect	0.03	0.01	4.46807	0	0.02	0.04	0.03	0.03	0.03	1	11642.8	11671.1	1	0	5	0	0	0	1	1	ML	1	listwise	2135	5016	2881	12	1.38268e-05
		EA	Self-regulation age 12 (T)	Overall (E&M&S) Ach 12	direct	0.23	0.02	11.045	0	0.19	0.28	0.23	0.23	0.23	1	11642.8	11671.1	1	0	5	0	0	0	1	1	ML	1	listwise	2135	5016	2881	12	0
		EA	Self-regulation age 12 (T)	Overall (E&M&S) Ach 12	total	0.26	0.02	11.6838	0	0.22	0.31	0.26	0.26	0.26	1	11642.8	11671.1	1	0	5	0	0	0	1	1	ML	1	listwise	2135	5016	2881	12	0
		EA	Self-regulation age 12 (P)	Overall (E&M&S) Ach 12	indirect	0.02	0.01	4.09863	0	0.01	0.03	0.02	0.02	0.02	1	10087.5	10115.2	1	0	5	0	0	0	1	1	ML	1	listwise	1867	5016	3149	12	6.64965e-05
		EA	Self-regulation age 12 (P)	Overall (E&M&S) Ach 12	direct	0.23	0.02	9.37128	0	0.18	0.28	0.23	0.23	0.23	1	10087.5	10115.2	1	0	5	0	0	0	1	1	ML	1	listwise	1867	5016	3149	12	0
		EA	Self-regulation age 12 (P)	Overall (E&M&S) Ach 12	total	0.25	0.02	10.2824	0	0.2	0.3	0.25	0.25	0.25	1	10087.5	10115.2	1	0	5	0	0	0	1	1	ML	1	listwise	1867	5016	3149	12	0
		EA	Self-regulation age 12 (S)	Overall (E&M&S) Ach 12	indirect	0.02	0.01	2.9454	0	0.01	0.03	0.02	0.02	0.02	1	10159.2	10186.8	1	1.66e-12	5	0	0	0	1	1	ML	1	listwise	1865	5016	3151	12	0.00399019
		EA	Self-regulation age 12 (S)	Overall (E&M&S) Ach 12	direct	0.23	0.02	9.70896	0	0.19	0.28	0.23	0.23	0.23	1	10159.2	10186.8	1	1.66e-12	5	0	0	0	1	1	ML	1	listwise	1865	5016	3151	12	0
		EA	Self-regulation age 12 (S)	Overall (E&M&S) Ach 12	total	0.25	0.02	10.1268	0	0.2	0.3	0.25	0.25	0.25	1	10159.2	10186.8	1	1.66e-12	5	0	0	0	1	1	ML	1	listwise	1865	5016	3151	12	0
		EA	Education-specific noncognitive skills age 12 (S)	Overall (E&M&S) Ach 12	indirect	0.02	0.01	3.95441	0	0.01	0.04	0.02	0.02	0.02	1	10246.5	10274.2	1	0	5	0	0	0	1	1	ML	1	listwise	1878	5016	3138	12	0.000118418
		EA	Education-specific noncognitive skills age 12 (S)	Overall (E&M&S) Ach 12	direct	0.22	0.02	9.70879	0	0.18	0.27	0.22	0.23	0.23	1	10246.5	10274.2	1	0	5	0	0	0	1	1	ML	1	listwise	1878	5016	3138	12	0
		EA	Education-specific noncognitive skills age 12 (S)	Overall (E&M&S) Ach 12	total	0.25	0.02	10.6962	0	0.2	0.29	0.25	0.25	0.25	1	10246.5	10274.2	1	0	5	0	0	0	1	1	ML	1	listwise	1878	5016	3138	12	0
		EA	Self-regulation age 16 (S)	GCSE (E&M&S) 16	indirect	0.03	0.01	3.71455	0	0.01	0.04	0.03	0.03	0.03	1	6355.51	6380.89	1	0	5	0	0	0	1	1	ML	1	listwise	1183	5016	3833	16	0.000368996
		EA	Self-regulation age 16 (S)	GCSE (E&M&S) 16	direct	0.33	0.02	13.8419	0	0.29	0.38	0.33	0.35	0.34	1	6355.51	6380.89	1	0	5	0	0	0	1	1	ML	1	listwise	1183	5016	3833	16	0
		EA	Self-regulation age 16 (S)	GCSE (E&M&S) 16	total	0.36	0.02	15.1043	0	0.31	0.41	0.36	0.37	0.37	1	6355.51	6380.89	1	0	5	0	0	0	1	1	ML	1	listwise	1183	5016	3833	16	0
		EA	Education-specific noncognitive skills age 16 (S)	GCSE (E&M&S) 16	indirect	0.08	0.01	6.5078	0	0.06	0.11	0.08	0.09	0.08	1	7225.7	7252	1	0	5	0	0	0	1	1	ML	1	listwise	1424	5016	3592	16	1.743e-10
		EA	Education-specific noncognitive skills age 16 (S)	GCSE (E&M&S) 16	direct	0.28	0.02	13.7073	0	0.24	0.32	0.28	0.29	0.29	1	7225.7	7252	1	0	5	0	0	0	1	1	ML	1	listwise	1424	5016	3592	16	0
		EA	Education-specific noncognitive skills age 16 (S)	GCSE (E&M&S) 16	total	0.36	0.02	16.4662	0	0.32	0.41	0.36	0.38	0.37	1	7225.7	7252	1	0	5	0	0	0	1	1	ML	1	listwise	1424	5016	3592	16	0
		Note: E&M: English and Maths; E&M&S: English, Maths and Science; Ach 7: a composite mean score of academic performance at age 7; Ach 9: a composite mean score at age 9; Ach 12: a composite mean score at age 12; Ach 16: mean GCSE grade across subjects (English, Maths, and Science); EA: educational attainment polygenic score; Cog: cognitive polygenic score; NonCog: non-cognitive polygenic score; T:…

## Sheet: Supplementary Data 5
		Supplementary Data 5. Mediation model estimates (Noncognitive skill factors) for the prediction from Cognitive PGS on overall academic achievement over development.
		GPS	Mediator	EduAch	label	estimate	std.error	statistic	p.value	conf.low	conf.high	std.lv	std.all	std.nox	agfi	AIC	BIC	cfi	chisq	npar	rmsea	rmsea.conf.high	srmr	tli	converged	estimator	ngroups	missing_method	nobs	norig	nexcluded	Age	P.value_FDRcorrected
		Cog	Self-regulation age 7 (P)	Overall (E&M) Ach 7	indirect	0.02	0	3.74624	0	0.01	0.03	0.02	0.02	0.02	1	11647.5	11675.9	1	9.6e-13	5	0	0	0	1	1	ML	1	listwise	2152	5009	2857	7	0.000230795
		Cog	Self-regulation age 7 (P)	Overall (E&M) Ach 7	direct	0.21	0.02	10.4714	0	0.17	0.24	0.21	0.21	0.21	1	11647.5	11675.9	1	9.6e-13	5	0	0	0	1	1	ML	1	listwise	2152	5009	2857	7	0
		Cog	Self-regulation age 7 (P)	Overall (E&M) Ach 7	total	0.22	0.02	10.9233	0	0.18	0.26	0.22	0.23	0.23	1	11647.5	11675.9	1	9.6e-13	5	0	0	0	1	1	ML	1	listwise	2152	5009	2857	7	0
		Cog	Education-specific noncognitive skills age 9 (S)	Overall (E&M&S) Ach 9	indirect	0.01	0	2.03382	0.04	0	0.01	0.01	0.01	0.01	1	7268.63	7294.62	1	0	5	0	0	0	1	1	ML	1	listwise	1336	5016	3680	9	0.0612151
		Cog	Education-specific noncognitive skills age 9 (S)	Overall (E&M&S) Ach 9	direct	0.24	0.03	9.20319	0	0.19	0.29	0.24	0.25	0.25	1	7268.63	7294.62	1	0	5	0	0	0	1	1	ML	1	listwise	1336	5016	3680	9	0
		Cog	Education-specific noncognitive skills age 9 (S)	Overall (E&M&S) Ach 9	total	0.25	0.03	9.39764	0	0.2	0.3	0.25	0.26	0.26	1	7268.63	7294.62	1	0	5	0	0	0	1	1	ML	1	listwise	1336	5016	3680	9	0
		Cog	Education-specific noncognitive skills age 9 (T)	Overall (E&M&S) Ach 9	indirect	0.13	0.02	8.60596	0	0.11	0.17	0.13	0.14	0.14	1	7602.13	7628.75	1	0	5	0	0	0	1	1	ML	1	listwise	1516	5016	3500	9	0
		Cog	Education-specific noncognitive skills age 9 (T)	Overall (E&M&S) Ach 9	direct	0.14	0.02	6.59012	0	0.09	0.17	0.14	0.14	0.14	1	7602.13	7628.75	1	0	5	0	0	0	1	1	ML	1	listwise	1516	5016	3500	9	1.1084e-10
		Cog	Education-specific noncognitive skills age 9 (T)	Overall (E&M&S) Ach 9	total	0.27	0.03	10.7713	0	0.22	0.32	0.27	0.28	0.27	1	7602.13	7628.75	1	0	5	0	0	0	1	1	ML	1	listwise	1516	5016	3500	9	0
		Cog	Education-specific noncognitive skills age 9 (P)	Overall (E&M&S) Ach 9	indirect	0.06	0.01	5.40098	0	0.04	0.09	0.06	0.07	0.07	1	7011.88	7037.89	1	6e-13	5	0	0	0	1	1	ML	1	listwise	1342	5016	3674	9	1.53569e-07
		Cog	Education-specific noncognitive skills age 9 (P)	Overall (E&M&S) Ach 9	direct	0.19	0.02	7.86393	0	0.14	0.24	0.19	0.19	0.19	1	7011.88	7037.89	1	6e-13	5	0	0	0	1	1	ML	1	listwise	1342	5016	3674	9	1e-14
		Cog	Education-specific noncognitive skills age 9 (P)	Overall (E&M&S) Ach 9	total	0.25	0.03	9.74138	0	0.2	0.3	0.25	0.26	0.26	1	7011.88	7037.89	1	6e-13	5	0	0	0	1	1	ML	1	listwise	1342	5016	3674	9	0
		Cog	Self-regulation age 9 (P)	Overall (E&M&S) Ach 9	indirect	0.02	0.01	3.40273	0	0.01	0.04	0.02	0.02	0.02	1	7247.75	7273.77	1	0	5	0	0	0	1	1	ML	1	listwise	1345	5011	3666	9	0.00137785
		Cog	Self-regulation age 9 (P)	Overall (E&M&S) Ach 9	direct	0.22	0.03	8.26934	0	0.16	0.27	0.22	0.23	0.23	1	7247.75	7273.77	1	0	5	0	0	0	1	1	ML	1	listwise	1345	5011	3666	9	0
		Cog	Self-regulation age 9 (P)	Overall (E&M&S) Ach 9	total	0.24	0.03	8.87221	0	0.19	0.29	0.24	0.25	0.25	1	7247.75	7273.77	1	0	5	0	0	0	1	1	ML	1	listwise	1345	5011	3666	9	0
		Cog	Self-regulation age 9 (T)	Overall (E&M&S) Ach 9	indirect	0.01	0.01	1.70921	0.09	0	0.03	0.01	0.01	0.01	1	7185.53	7211.56	1	0	5	0	0	0	1	1	ML	1	listwise	1348	5014	3666	9	0.11696
		Cog	Self-regulation age 9 (T)	Overall (E&M&S) Ach 9	direct	0.23	0.02	9.43676	0	0.18	0.28	0.23	0.25	0.25	1	7185.53	7211.56	1	0	5	0	0	0	1	1	ML	1	listwise	1348	5014	3666	9	0
		Cog	Self-regulation age 9 (T)	Overall (E&M&S) Ach 9	total	0.25	0.03	9.61784	0	0.19	0.3	0.25	0.26	0.26	1	7185.53	7211.56	1	0	5	0	0	0	1	1	ML	1	listwise	1348	5014	3666	9	0
		Cog	Self-regulation age 9 (S)	Overall (E&M&S) Ach 9	indirect	0.01	0	1.41824	0.16	0	0.02	0.01	0.01	0.01	1	7276.64	7302.62	1	0	5	0	0	0	1	1	ML	1	listwise	1332	5015	3683	9	0.19379
		Cog	Self-regulation age 9 (S)	Overall (E&M&S) Ach 9	direct	0.24	0.03	9.26859	0	0.19	0.29	0.24	0.25	0.25	1	7276.64	7302.62	1	0	5	0	0	0	1	1	ML	1	listwise	1332	5015	3683	9	0
		Cog	Self-regulation age 9 (S)	Overall (E&M&S) Ach 9	total	0.25	0.03	9.26747	0	0.19	0.3	0.25	0.26	0.26	1	7276.64	7302.62	1	0	5	0	0	0	1	1	ML	1	listwise	1332	5015	3683	9	0
		Cog	Self-regulation age 12 (T)	Overall (E&M&S) Ach 12	indirect	0.02	0.01	3.8008	0	0.01	0.03	0.02	0.02	0.02	1	11671.3	11699.6	1	0	5	0	0	0	1	1	ML	1	listwise	2135	5016	2881	12	0.000212359
		Cog	Self-regulation age 12 (T)	Overall (E&M&S) Ach 12	direct	0.22	0.02	10.2615	0	0.18	0.26	0.22	0.22	0.22	1	11671.3	11699.6	1	0	5	0	0	0	1	1	ML	1	listwise	2135	5016	2881	12	0
		Cog	Self-regulation age 12 (T)	Overall (E&M&S) Ach 12	total	0.24	0.02	10.9809	0	0.2	0.28	0.24	0.24	0.24	1	11671.3	11699.6	1	0	5	0	0	0	1	1	ML	1	listwise	2135	5016	2881	12	0
		Cog	Self-regulation age 12 (P)	Overall (E&M&S) Ach 12	indirect	0.02	0.01	2.87683	0	0	0.03	0.02	0.02	0.02	1	10107.6	10135.3	1	0	5	0	0	0	1	1	ML	1	listwise	1867	5016	3149	12	0.0049062
		Cog	Self-regulation age 12 (P)	Overall (E&M&S) Ach 12	direct	0.22	0.02	10.2364	0	0.18	0.26	0.22	0.22	0.22	1	10107.6	10135.3	1	0	5	0	0	0	1	1	ML	1	listwise	1867	5016	3149	12	0
		Cog	Self-regulation age 12 (P)	Overall (E&M&S) Ach 12	total	0.23	0.02	10.6504	0	0.19	0.27	0.23	0.24	0.24	1	10107.6	10135.3	1	0	5	0	0	0	1	1	ML	1	listwise	1867	5016	3149	12	0
		Cog	Self-regulation age 12 (S)	Overall (E&M&S) Ach 12	indirect	0.01	0.01	1.65167	0.1	0	0.02	0.01	0.01	0.01	1	10174.1	10201.7	1	0	5	0	0	0	1	1	ML	1	listwise	1865	5016	3151	12	0.107322
		Cog	Self-regulation age 12 (S)	Overall (E&M&S) Ach 12	direct	0.22	0.02	10.5599	0	0.18	0.26	0.22	0.23	0.23	1	10174.1	10201.7	1	0	5	0	0	0	1	1	ML	1	listwise	1865	5016	3151	12	0
		Cog	Self-regulation age 12 (S)	Overall (E&M&S) Ach 12	total	0.23	0.02	10.6294	0	0.19	0.28	0.23	0.24	0.24	1	10174.1	10201.7	1	0	5	0	0	0	1	1	ML	1	listwise	1865	5016	3151	12	0
		Cog	Education-specific noncognitive skills age 12 (S)	Overall (E&M&S) Ach 12	indirect	0.02	0.01	3.43601	0	0.01	0.03	0.02	0.02	0.02	1	10262.6	10290.2	1	0	5	0	0	0	1	1	ML	1	listwise	1878	5016	3138	12	0.000780627
		Cog	Education-specific noncognitive skills age 12 (S)	Overall (E&M&S) Ach 12	direct	0.21	0.02	9.42215	0	0.17	0.26	0.21	0.22	0.22	1	10262.6	10290.2	1	0	5	0	0	0	1	1	ML	1	listwise	1878	5016	3138	12	0
		Cog	Education-specific noncognitive skills age 12 (S)	Overall (E&M&S) Ach 12	total	0.23	0.02	9.90954	0	0.19	0.28	0.23	0.24	0.24	1	10262.6	10290.2	1	0	5	0	0	0	1	1	ML	1	listwise	1878	5016	3138	12	0
		Cog	Self-regulation age 16 (S)	GCSE (E&M&S) 16	indirect	0.02	0.01	2.21531	0.03	0	0.03	0.02	0.02	0.02	1	6441.29	6466.67	1	0	5	0	0	0	1	1	ML	1	listwise	1183	5016	3833	16	0.0417254
		Cog	Self-regulation age 16 (S)	GCSE (E&M&S) 16	direct	0.25	0.02	10.3767	0	0.21	0.3	0.25	0.26	0.26	1	6441.29	6466.67	1	0	5	0	0	0	1	1	ML	1	listwise	1183	5016	3833	16	0
		Cog	Self-regulation age 16 (S)	GCSE (E&M&S) 16	total	0.27	0.03	10.6214	0	0.22	0.32	0.27	0.27	0.28	1	6441.29	6466.67	1	0	5	0	0	0	1	1	ML	1	listwise	1183	5016	3833	16	0
		Cog	Education-specific noncognitive skills age 16 (S)	GCSE (E&M&S) 16	indirect	0.06	0.01	4.65867	0	0.04	0.09	0.06	0.06	0.07	1	7340.48	7366.79	1	0	5	0	0	0	1	1	ML	1	listwise	1424	5016	3592	16	6.22017e-06
		Cog	Education-specific noncognitive skills age 16 (S)	GCSE (E&M&S) 16	direct	0.2	0.02	9.86108	0	0.16	0.24	0.2	0.2	0.21	1	7340.48	7366.79	1	0	5	0	0	0	1	1	ML	1	listwise	1424	5016	3592	16	0
		Cog	Education-specific noncognitive skills age 16 (S)	GCSE (E&M&S) 16	total	0.27	0.02	11.1457	0	0.22	0.31	0.27	0.27	0.28	1	7340.48	7366.79	1	0	5	0	0	0	1	1	ML	1	listwise	1424	5016	3592	16	0
		Note: E&M: English and Maths; E&M&S: English, Maths and Science; Ach 7: a composite mean score of academic performance at age 7; Ach 9: a composite mean score at age 9; Ach 12: a composite mean score at age 12; Ach 16: mean GCSE grade across subjects (English, Maths, and Science); EA: educational attainment polygenic score; Cog: cognitive polygenic score; NonCog: non-cognitive polygenic score; T:…

## Sheet: Supplementary Data 6
		Supplementary Data 6. Mediation model estimates (Noncognitive skill factors) for the prediction from Noncognitive PGS on overall academic achievement over development.
		GPS	Mediator	EduAch	label	estimate	std.error	statistic	p.value	conf.low	conf.high	std.lv	std.all	std.nox	agfi	AIC	BIC	cfi	chisq	npar	rmsea	rmsea.conf.high	srmr	tli	converged	estimator	ngroups	missing_method	nobs	norig	nexcluded	Age	P.value_FDRcorrected
		NonCog	Self-regulation age 7 (P)	Overall (E&M) Ach 7	indirect	0.02	0	4.06598	0	0.01	0.03	0.02	0.02	0.02	1	11716.6	11744.9	1	0	5	0	0	0	1	1	ML	1	listwise	2152	5009	2857	7	6.72629e-05
		NonCog	Self-regulation age 7 (P)	Overall (E&M) Ach 7	direct	0.11	0.02	5.53984	0	0.07	0.15	0.11	0.12	0.12	1	11716.6	11744.9	1	0	5	0	0	0	1	1	ML	1	listwise	2152	5009	2857	7	6.19259e-08
		NonCog	Self-regulation age 7 (P)	Overall (E&M) Ach 7	total	0.13	0.02	6.31316	0	0.09	0.17	0.13	0.14	0.14	1	11716.6	11744.9	1	0	5	0	0	0	1	1	ML	1	listwise	2152	5009	2857	7	6.1513e-10
		NonCog	Education-specific noncognitive skills age 9 (S)	Overall (E&M&S) Ach 9	indirect	0	0	-0.0223874	0.98	-0.01	0.01	0	0	0	1	7355.91	7381.9	1	0	5	0	0	6.4531e-10	1	1	ML	1	listwise	1336	5016	3680	9	0.984904
		NonCog	Education-specific noncognitive skills age 9 (S)	Overall (E&M&S) Ach 9	direct	0.08	0.02	3.15043	0	0.03	0.13	0.08	0.08	0.08	1	7355.91	7381.9	1	0	5	0	0	6.4531e-10	1	1	ML	1	listwise	1336	5016	3680	9	0.00311414
		NonCog	Education-specific noncognitive skills age 9 (S)	Overall (E&M&S) Ach 9	total	0.08	0.03	3.11327	0	0.03	0.13	0.08	0.08	0.08	1	7355.91	7381.9	1	0	5	0	0	6.4531e-10	1	1	ML	1	listwise	1336	5016	3680	9	0.00349219
		NonCog	Education-specific noncognitive skills age 9 (T)	Overall (E&M&S) Ach 9	indirect	0.07	0.02	4.10104	0	0.03	0.1	0.07	0.07	0.07	1	7708.55	7735.17	1	6.7e-13	5	0	0	0	1	1	ML	1	listwise	1516	5016	3500	9	9.00287e-05
		NonCog	Education-specific noncognitive skills age 9 (T)	Overall (E&M&S) Ach 9	direct	0.04	0.02	2.00441	0.05	0	0.08	0.04	0.04	0.04	1	7708.55	7735.17	1	6.7e-13	5	0	0	0	1	1	ML	1	listwise	1516	5016	3500	9	0.0650729
		NonCog	Education-specific noncognitive skills age 9 (T)	Overall (E&M&S) Ach 9	total	0.11	0.03	4.08341	0	0.06	0.15	0.11	0.11	0.11	1	7708.55	7735.17	1	6.7e-13	5	0	0	0	1	1	ML	1	listwise	1516	5016	3500	9	9.69952e-05
		NonCog	Education-specific noncognitive skills age 9 (P)	Overall (E&M&S) Ach 9	indirect	0.01	0.01	1.03386	0.3	-0.01	0.04	0.01	0.01	0.01	1	7096.7	7122.71	1	6e-13	5	0	0	1.15235e-09	1	1	ML	1	listwise	1342	5016	3674	9	0.355016
		NonCog	Education-specific noncognitive skills age 9 (P)	Overall (E&M&S) Ach 9	direct	0.08	0.02	3.31365	0	0.03	0.12	0.08	0.08	0.08	1	7096.7	7122.71	1	6e-13	5	0	0	1.15235e-09	1	1	ML	1	listwise	1342	5016	3674	9	0.00184822
		NonCog	Education-specific noncognitive skills age 9 (P)	Overall (E&M&S) Ach 9	total	0.09	0.03	3.37087	0	0.03	0.14	0.09	0.09	0.09	1	7096.7	7122.71	1	6e-13	5	0	0	1.15235e-09	1	1	ML	1	listwise	1342	5016	3674	9	0.00153414
		NonCog	Self-regulation age 9 (P)	Overall (E&M&S) Ach 9	indirect	0.02	0.01	2.70636	0.01	0.01	0.03	0.02	0.02	0.02	1	7323.75	7349.77	1	0	5	0	0	0	1	1	ML	1	listwise	1345	5011	3666	9	0.0114043
		NonCog	Self-regulation age 9 (P)	Overall (E&M&S) Ach 9	direct	0.07	0.03	2.51689	0.01	0.02	0.12	0.07	0.07	0.07	1	7323.75	7349.77	1	0	5	0	0	0	1	1	ML	1	listwise	1345	5011	3666	9	0.0188295
		NonCog	Self-regulation age 9 (P)	Overall (E&M&S) Ach 9	total	0.08	0.03	3.15656	0	0.03	0.14	0.08	0.09	0.09	1	7323.75	7349.77	1	0	5	0	0	0	1	1	ML	1	listwise	1345	5011	3666	9	0.00306181
		NonCog	Self-regulation age 9 (T)	Overall (E&M&S) Ach 9	indirect	0.01	0.01	1.93398	0.05	0	0.03	0.01	0.01	0.01	1	7266.43	7292.46	1	1.2e-12	5	0	0	0	1	1	ML	1	listwise	1348	5014	3666	9	0.0753125
		NonCog	Self-regulation age 9 (T)	Overall (E&M&S) Ach 9	direct	0.08	0.02	3.19348	0	0.03	0.12	0.08	0.08	0.08	1	7266.43	7292.46	1	1.2e-12	5	0	0	0	1	1	ML	1	listwise	1348	5014	3666	9	0.0027328
		NonCog	Self-regulation age 9 (T)	Overall (E&M&S) Ach 9	total	0.09	0.03	3.645	0	0.04	0.14	0.09	0.1	0.1	1	7266.43	7292.46	1	1.2e-12	5	0	0	0	1	1	ML	1	listwise	1348	5014	3666	9	0.000568709
		NonCog	Self-regulation age 9 (S)	Overall (E&M&S) Ach 9	indirect	0.01	0	2.82657	0	0	0.02	0.01	0.01	0.01	1	7354.62	7380.59	1	0	5	0	0	0	1	1	ML	1	listwise	1332	5015	3683	9	0.0080974
		NonCog	Self-regulation age 9 (S)	Overall (E&M&S) Ach 9	direct	0.06	0.03	2.5441	0.01	0.01	0.12	0.06	0.07	0.07	1	7354.62	7380.59	1	0	5	0	0	0	1	1	ML	1	listwise	1332	5015	3683	9	0.0175416
		NonCog	Self-regulation age 9 (S)	Overall (E&M&S) Ach 9	total	0.08	0.03	3.02869	0	0.03	0.13	0.08	0.08	0.08	1	7354.62	7380.59	1	0	5	0	0	0	1	1	ML	1	listwise	1332	5015	3683	9	0.0045015
		NonCog	Self-regulation age 12 (T)	Overall (E&M&S) Ach 12	indirect	0.02	0.01	3.37319	0	0.01	0.03	0.02	0.02	0.02	1	11746.8	11775.1	1	0	5	0	0	0	1	1	ML	1	listwise	2135	5016	2881	12	0.000969165
		NonCog	Self-regulation age 12 (T)	Overall (E&M&S) Ach 12	direct	0.13	0.02	6.1312	0	0.09	0.17	0.13	0.13	0.13	1	11746.8	11775.1	1	0	5	0	0	0	1	1	ML	1	listwise	2135	5016	2881	12	2.04216e-09
		NonCog	Self-regulation age 12 (T)	Overall (E&M&S) Ach 12	total	0.15	0.02	6.8874	0	0.1	0.19	0.15	0.15	0.15	1	11746.8	11775.1	1	0	5	0	0	0	1	1	ML	1	listwise	2135	5016	2881	12	1.406e-11
		NonCog	Self-regulation age 12 (P)	Overall (E&M&S) Ach 12	indirect	0.02	0.01	3.87599	0	0.01	0.04	0.02	0.02	0.02	1	10165.8	10193.5	1	8.3e-13	5	0	0	0	1	1	ML	1	listwise	1867	5016	3149	12	0.000159785
		NonCog	Self-regulation age 12 (P)	Overall (E&M&S) Ach 12	direct	0.12	0.02	5.116	0	0.07	0.16	0.12	0.12	0.12	1	10165.8	10193.5	1	8.3e-13	5	0	0	0	1	1	ML	1	listwise	1867	5016	3149	12	6.13934e-07
		NonCog	Self-regulation age 12 (P)	Overall (E&M&S) Ach 12	total	0.14	0.02	6.04617	0	0.09	0.19	0.14	0.14	0.14	1	10165.8	10193.5	1	8.3e-13	5	0	0	0	1	1	ML	1	listwise	1867	5016	3149	12	3.43957e-09
		NonCog	Self-regulation age 12 (S)	Overall (E&M&S) Ach 12	indirect	0.02	0.01	3.02983	0	0.01	0.03	0.02	0.02	0.02	1	10241.4	10269.1	1	0	5	0	0	0	1	1	ML	1	listwise	1865	5016	3151	12	0.00306667
		NonCog	Self-regulation age 12 (S)	Overall (E&M&S) Ach 12	direct	0.12	0.02	5.3356	0	0.08	0.16	0.12	0.12	0.12	1	10241.4	10269.1	1	0	5	0	0	0	1	1	ML	1	listwise	1865	5016	3151	12	1.92056e-07
		NonCog	Self-regulation age 12 (S)	Overall (E&M&S) Ach 12	total	0.14	0.02	5.9765	0	0.09	0.18	0.14	0.14	0.14	1	10241.4	10269.1	1	0	5	0	0	0	1	1	ML	1	listwise	1865	5016	3151	12	5.18624e-09
		NonCog	Education-specific noncognitive skills age 12 (S)	Overall (E&M&S) Ach 12	indirect	0.01	0.01	1.93293	0.05	0	0.02	0.01	0.01	0.01	1	10334.4	10362.1	1	0	5	0	0	0	1	1	ML	1	listwise	1878	5016	3138	12	0.0587527
		NonCog	Education-specific noncognitive skills age 12 (S)	Overall (E&M&S) Ach 12	direct	0.13	0.02	5.71462	0	0.08	0.17	0.13	0.13	0.13	1	10334.4	10362.1	1	0	5	0	0	0	1	1	ML	1	listwise	1878	5016	3138	12	2.34553e-08
		NonCog	Education-specific noncognitive skills age 12 (S)	Overall (E&M&S) Ach 12	total	0.14	0.02	5.98615	0	0.09	0.18	0.14	0.14	0.14	1	10334.4	10362.1	1	0	5	0	0	0	1	1	ML	1	listwise	1878	5016	3138	12	4.91123e-09
		NonCog	Self-regulation age 16 (S)	GCSE (E&M&S) 16	indirect	0.02	0.01	2.74369	0.01	0.01	0.03	0.02	0.02	0.02	1	6468.74	6494.12	1	0	5	0	0	0	1	1	ML	1	listwise	1183	5016	3833	16	0.0101114
		NonCog	Self-regulation age 16 (S)	GCSE (E&M&S) 16	direct	0.21	0.03	8.1088	0	0.16	0.26	0.21	0.21	0.21	1	6468.74	6494.12	1	0	5	0	0	0	1	1	ML	1	listwise	1183	5016	3833	16	0
		NonCog	Self-regulation age 16 (S)	GCSE (E&M&S) 16	total	0.23	0.03	8.72393	0	0.18	0.28	0.23	0.23	0.24	1	6468.74	6494.12	1	0	5	0	0	0	1	1	ML	1	listwise	1183	5016	3833	16	0
		NonCog	Education-specific noncognitive skills age 16 (S)	GCSE (E&M&S) 16	indirect	0.06	0.01	4.33462	0	0.03	0.09	0.06	0.06	0.06	1	7364.63	7390.94	1	0	5	0	0	0	1	1	ML	1	listwise	1424	5016	3592	16	2.75492e-05
		NonCog	Education-specific noncognitive skills age 16 (S)	GCSE (E&M&S) 16	direct	0.17	0.02	8.21114	0	0.13	0.21	0.17	0.18	0.18	1	7364.63	7390.94	1	0	5	0	0	0	1	1	ML	1	listwise	1424	5016	3592	16	0
		NonCog	Education-specific noncognitive skills age 16 (S)	GCSE (E&M&S) 16	total	0.23	0.02	9.55885	0	0.18	0.28	0.23	0.24	0.24	1	7364.63	7390.94	1	0	5	0	0	0	1	1	ML	1	listwise	1424	5016	3592	16	0
		Note: E&M: English and Maths; E&M&S: English, Maths and Science; Ach 7: a composite mean score of academic performance at age 7; Ach 9: a composite mean score at age 9; Ach 12: a composite mean score at age 12; Ach 16: mean GCSE grade across subjects (English, Maths, and Science); EA: educational attainment polygenic score; Cog: cognitive polygenic score; NonCog: non-cognitive polygenic score; T:…

## Sheet: Supplementary Data 7
		Supplementary Data 7. Mediation model estimates (full Non-cognitive measures) for the prediction from Educational attainmen, Cognitive and Noncognitive PGS on academic achievements over development.
		GPS	Mediator	EduAch	label	estimate	std.error	statistic	p.value	conf.low	conf.high	std.lv	std.all	std.nox	agfi	AIC	BIC	cfi	chisq	npar	rmsea	rmsea.conf.high	srmr	tli	converged	estimator	ngroups	missing_method	nobs	norig	nexcluded	Age	P.value_FDRcorrected
		EA	Academic interest (P)	English Ach 9	indirect	0.0271267	0.00930333	2.91581	0.00354772	0.00841761	0.0452177	0.0271267	0.0283327	0.0284215	1	7380.14	7406.29	1	0	5	0	0	1.13312e-17	1	TRUE	ML	1	listwise	1379	5016	3637	9	0.00635113
		EA	Academic interest (P)	English Ach 9	direct	0.180418	0.0244325	7.38437	1.53211e-13	0.134088	0.230949	0.180418	0.188439	0.18903	1	7380.14	7406.29	1	0	5	0	0	1.13312e-17	1	TRUE	ML	1	listwise	1379	5016	3637	9	4.19856e-13
		EA	Academic interest (P)	English Ach 9	total	0.207545	0.0255926	8.10957	4.44089e-16	0.157037	0.259639	0.207545	0.216772	0.217452	1	7380.14	7406.29	1	0	5	0	0	1.13312e-17	1	TRUE	ML	1	listwise	1379	5016	3637	9	1.46149e-15
		Cog	Academic interest (P)	English Ach 9	indirect	0.0416611	0.00886288	4.70063	2.59362e-06	0.0242756	0.0585834	0.0416611	0.0435617	0.0436497	1	7365.8	7391.95	1	0	5	0	0	4.67196e-17	1	TRUE	ML	1	listwise	1379	5016	3637	9	5.81118e-06
		Cog	Academic interest (P)	English Ach 9	direct	0.181452	0.0254668	7.12505	1.0405e-12	0.130488	0.231746	0.181452	0.18973	0.190113	1	7365.8	7391.95	1	0	5	0	0	4.67196e-17	1	TRUE	ML	1	listwise	1379	5016	3637	9	2.75086e-12
		Cog	Academic interest (P)	English Ach 9	total	0.223113	0.0266921	8.35876	0	0.172359	0.276353	0.223113	0.233292	0.233763	1	7365.8	7391.95	1	0	5	0	0	4.67196e-17	1	TRUE	ML	1	listwise	1379	5016	3637	9	0
		NonCog	Academic interest (P)	English Ach 9	indirect	0.00599894	0.00965866	0.621095	0.534537	-0.013598	0.0250487	0.00599894	0.00632193	0.00628529	1	7435.46	7461.61	1	0	5	0	0	1.95644e-10	1	TRUE	ML	1	listwise	1379	5016	3637	9	0.586481
		NonCog	Academic interest (P)	English Ach 9	direct	0.0776856	0.0234792	3.30869	0.000937332	0.028535	0.125417	0.0776856	0.0818682	0.0813937	1	7435.46	7461.61	1	0	5	0	0	1.95644e-10	1	TRUE	ML	1	listwise	1379	5016	3637	9	0.00187598
		NonCog	Academic interest (P)	English Ach 9	total	0.0836845	0.0248252	3.37094	0.000749112	0.0338263	0.132314	0.0836845	0.0881902	0.087679	1	7435.46	7461.61	1	0	5	0	0	1.95644e-10	1	TRUE	ML	1	listwise	1379	5016	3637	9	0.00153414
		EA	Academic interest (P)	Math Ach 9	indirect	0.0313961	0.0103696	3.0277	0.00246426	0.0115748	0.0512383	0.0313961	0.0321775	0.0322002	1	7394.72	7420.85	1	0	5	0	0	2.53373e-17	1	TRUE	ML	1	listwise	1374	5016	3642	9	0.0045078
		EA	Academic interest (P)	Math Ach 9	direct	0.159294	0.0249185	6.39258	1.63106e-10	0.110526	0.210369	0.159294	0.163258	0.163374	1	7394.72	7420.85	1	0	5	0	0	2.53373e-17	1	TRUE	ML	1	listwise	1374	5016	3642	9	4.01426e-10
		EA	Academic interest (P)	Math Ach 9	total	0.19069	0.0255397	7.46642	8.23785e-14	0.139116	0.240502	0.19069	0.195436	0.195574	1	7394.72	7420.85	1	0	5	0	0	2.53373e-17	1	TRUE	ML	1	listwise	1374	5016	3642	9	2.29725e-13
		Cog	Academic interest (P)	Math Ach 9	indirect	0.0464768	0.00943982	4.92349	8.50159e-07	0.0283175	0.066338	0.0464768	0.0477084	0.0476672	1	7371.79	7397.91	1	0	5	0	0	0	1	TRUE	ML	1	listwise	1374	5016	3642	9	1.93527e-06
		Cog	Academic interest (P)	Math Ach 9	direct	0.175369	0.0236854	7.40411	1.32117e-13	0.127998	0.226441	0.175369	0.180016	0.17986	1	7371.79	7397.91	1	0	5	0	0	0	1	TRUE	ML	1	listwise	1374	5016	3642	9	3.65565e-13
		Cog	Academic interest (P)	Math Ach 9	total	0.221846	0.0255219	8.69237	0	0.173342	0.275777	0.221846	0.227724	0.227528	1	7371.79	7397.91	1	0	5	0	0	0	1	TRUE	ML	1	listwise	1374	5016	3642	9	0
		NonCog	Academic interest (P)	Math Ach 9	indirect	0.00917081	0.0107714	0.851401	0.394547	-0.0122222	0.0305082	0.00917081	0.00947996	0.0094057	1	7441.47	7467.59	1	1.22036e-12	5	0	0	2.08041e-10	1	TRUE	ML	1	listwise	1374	5016	3642	9	0.450865
		NonCog	Academic interest (P)	Math Ach 9	direct	0.0598236	0.0226867	2.63695	0.00836547	0.0166917	0.10296	0.0598236	0.0618403	0.0613558	1	7441.47	7467.59	1	1.22036e-12	5	0	0	2.08041e-10	1	TRUE	ML	1	listwise	1374	5016	3642	9	0.0137178
		NonCog	Academic interest (P)	Math Ach 9	total	0.0689944	0.0249589	2.76432	0.00570409	0.0188689	0.116461	0.0689944	0.0713202	0.0707615	1	7441.47	7467.59	1	1.22036e-12	5	0	0	2.08041e-10	1	TRUE	ML	1	listwise	1374	5016	3642	9	0.00966508
		EA	Academic interest (P)	Overall (E&M) Ach 9	indirect	0.032829	0.0107615	3.0506	0.00228386	0.0127934	0.0544667	0.032829	0.0340422	0.0340866	1	7244.5	7270.57	1	0	5	0	0	0	1	TRUE	ML	1	listwise	1359	5016	3657	9	0.00422397
		EA	Academic interest (P)	Overall (E&M) Ach 9	direct	0.180108	0.0244136	7.37736	1.61426e-13	0.131835	0.230866	0.180108	0.186764	0.187008	1	7244.5	7270.57	1	0	5	0	0	0	1	TRUE	ML	1	listwise	1359	5016	3657	9	4.40676e-13
		EA	Academic interest (P)	Overall (E&M) Ach 9	total	0.212937	0.025604	8.31653	0	0.164281	0.263467	0.212937	0.220806	0.221094	1	7244.5	7270.57	1	0	5	0	0	0	1	TRUE	ML	1	listwise	1359	5016	3657	9	0
		Cog	Academic interest (P)	Overall (E&M) Ach 9	indirect	0.048462	0.0101295	4.78423	1.71647e-06	0.0288407	0.0688725	0.048462	0.0503216	0.0503186	1	7222.37	7248.44	1	0	5	0	0	2.26623e-17	1	TRUE	ML	1	listwise	1359	5016	3657	9	3.8825e-06
		Cog	Academic interest (P)	Overall (E&M) Ach 9	direct	0.192696	0.0238134	8.09191	6.66134e-16	0.145489	0.239034	0.192696	0.20009	0.200078	1	7222.37	7248.44	1	0	5	0	0	2.26623e-17	1	TRUE	ML	1	listwise	1359	5016	3657	9	2.15737e-15
		Cog	Academic interest (P)	Overall (E&M) Ach 9	total	0.241158	0.0255021	9.4564	0	0.189171	0.290383	0.241158	0.250411	0.250397	1	7222.37	7248.44	1	0	5	0	0	2.26623e-17	1	TRUE	ML	1	listwise	1359	5016	3657	9	0
		NonCog	Academic interest (P)	Overall (E&M) Ach 9	indirect	0.00920115	0.0109811	0.837912	0.40208	-0.0125888	0.028994	0.00920115	0.00963149	0.00955365	1	7302.75	7328.82	1	6.03517e-13	5	0	0	2.05777e-10	1	TRUE	ML	1	listwise	1359	5016	3657	9	0.45727
		NonCog	Academic interest (P)	Overall (E&M) Ach 9	direct	0.0707043	0.0227587	3.1067	0.00189187	0.0251598	0.11306	0.0707043	0.0740112	0.0734131	1	7302.75	7328.82	1	6.03517e-13	5	0	0	2.05777e-10	1	TRUE	ML	1	listwise	1359	5016	3657	9	0.00356603
		NonCog	Academic interest (P)	Overall (E&M) Ach 9	total	0.0799055	0.0249623	3.20105	0.00136928	0.029012	0.126592	0.0799055	0.0836426	0.0829667	1	7302.75	7328.82	1	6.03517e-13	5	0	0	2.05777e-10	1	TRUE	ML	1	listwise	1359	5016	3657	9	0.00267659
		EA	Academic interest (P)	Science Ach 9	indirect	0.025142	0.00880421	2.85568	0.00429452	0.00773959	0.0428987	0.025142	0.0263985	0.0263968	1	7308.01	7334.09	1	0	5	0	0	9.13548e-17	1	TRUE	ML	1	listwise	1360	5016	3656	9	0.00753657
		EA	Academic interest (P)	Science Ach 9	direct	0.174854	0.0250902	6.96902	3.19145e-12	0.125203	0.222879	0.174854	0.183593	0.183581	1	7308.01	7334.09	1	0	5	0	0	9.13548e-17	1	TRUE	ML	1	listwise	1360	5016	3656	9	8.26875e-12
		EA	Academic interest (P)	Science Ach 9	total	0.199996	0.0264997	7.5471	4.44089e-14	0.149851	0.25464	0.199996	0.209991	0.209977	1	7308.01	7334.09	1	0	5	0	0	9.13548e-17	1	TRUE	ML	1	listwise	1360	5016	3656	9	1.25561e-13
		Cog	Academic interest (P)	Science Ach 9	indirect	0.0361987	0.00809915	4.46945	7.84222e-06	0.0209453	0.0533507	0.0361987	0.0380694	0.0380053	1	7284.46	7310.54	1	0	5	0	0	0	1	TRUE	ML	1	listwise	1360	5016	3656	9	1.74612e-05
		Cog	Academic interest (P)	Science Ach 9	direct	0.193007	0.0255648	7.54973	4.35207e-14	0.140094	0.241189	0.193007	0.202982	0.20264	1	7284.46	7310.54	1	0	5	0	0	0	1	TRUE	ML	1	listwise	1360	5016	3656	9	1.23294e-13
		Cog	Academic interest (P)	Science Ach 9	total	0.229206	0.0268188	8.54648	0	0.176683	0.282552	0.229206	0.241051	0.240645	1	7284.46	7310.54	1	0	5	0	0	0	1	TRUE	ML	1	listwise	1360	5016	3656	9	0
		NonCog	Academic interest (P)	Science Ach 9	indirect	0.00630514	0.00889529	0.708818	0.478438	-0.0114999	0.0234374	0.00630514	0.00666169	0.00661981	1	7361.42	7387.49	1	1.20792e-12	5	0	0	3.08993e-10	1	TRUE	ML	1	listwise	1360	5016	3656	9	0.530976
		NonCog	Academic interest (P)	Science Ach 9	direct	0.0678904	0.0245576	2.76453	0.00570046	0.0207234	0.117565	0.0678904	0.0717296	0.0712786	1	7361.42	7387.49	1	1.20792e-12	5	0	0	3.08993e-10	1	TRUE	ML	1	listwise	1360	5016	3656	9	0.00966508
		NonCog	Academic interest (P)	Science Ach 9	total	0.0741955	0.026143	2.83806	0.00453889	0.0252423	0.125683	0.0741955	0.0783912	0.0778984	1	7361.42	7387.49	1	1.20792e-12	5	0	0	3.08993e-10	1	TRUE	ML	1	listwise	1360	5016	3656	9	0.00787809
		EA	Academic interest (S)	English Ach 12	indirect	0.0116315	0.00374237	3.10807	0.00188314	0.0047391	0.0194785	0.0116315	0.0118681	0.0117827	1	11060.1	11088.2	1	0	5	0	0	9.06493e-17	1	TRUE	ML	1	listwise	2008	5016	3008	12	0.00237245
		EA	Academic interest (S)	English Ach 12	direct	0.241302	0.0226776	10.6405	0	0.193117	0.28782	0.241302	0.24621	0.244438	1	11060.1	11088.2	1	0	5	0	0	9.06493e-17	1	TRUE	ML	1	listwise	2008	5016	3008	12	0
		EA	Academic interest (S)	English Ach 12	total	0.252934	0.022641	11.1715	0	0.205561	0.299041	0.252934	0.258078	0.256221	1	11060.1	11088.2	1	0	5	0	0	9.06493e-17	1	TRUE	ML	1	listwise	2008	5016	3008	12	0
		Cog	Academic interest (S)	English Ach 12	indirect	0.00951112	0.00367579	2.5875	0.00966745	0.00242555	0.0167676	0.00951112	0.00969938	0.00963474	1	11089.4	11117.5	1	0	5	0	0	0	1	TRUE	ML	1	listwise	2008	5016	3008	12	0.0113457
		Cog	Academic interest (S)	English Ach 12	direct	0.217103	0.0215901	10.0557	0	0.173642	0.25846	0.217103	0.221401	0.219925	1	11089.4	11117.5	1	0	5	0	0	0	1	TRUE	ML	1	listwise	2008	5016	3008	12	0
		Cog	Academic interest (S)	English Ach 12	total	0.226614	0.0215551	10.5132	0	0.184306	0.269795	0.226614	0.2311	0.22956	1	11089.4	11117.5	1	0	5	0	0	0	1	TRUE	ML	1	listwise	2008	5016	3008	12	0
		NonCog	Academic interest (S)	English Ach 12	indirect	0.00520329	0.00388438	1.33954	0.180394	-0.0017518	0.0134694	0.00520329	0.00531459	0.00527092	1	11155.7	11183.7	1	8.91731e-13	5	0	0	6.14719e-11	1	TRUE	ML	1	listwise	2008	5016	3008	12	0.192849
		NonCog	Academic interest (S)	English Ach 12	direct	0.139862	0.0220254	6.35006	2.15237e-10	0.0976645	0.182916	0.139862	0.142854	0.14168	1	11155.7	11183.7	1	8.91731e-13	5	0	0	6.14719e-11	1	TRUE	ML	1	listwise	2008	5016	3008	12	5.11455e-10
		NonCog	Academic interest (S)	English Ach 12	total	0.145066	0.0224684	6.45643	1.07198e-10	0.0997962	0.191429	0.145066	0.148169	0.146951	1	11155.7	11183.7	1	8.91731e-13	5	0	0	6.14719e-11	1	TRUE	ML	1	listwise	2008	5016	3008	12	2.57276e-10
		EA	Academic interest (S)	English Ach 9	indirect	0.00830134	0.00431628	1.92326	0.0544472	0.000194612	0.0174539	0.00830134	0.00862568	0.00872272	1	7459.29	7485.41	1	0	5	0	0	9.13548e-17	1	TRUE	ML	1	listwise	1370	5014	3644	9	0.0769715
		EA	Academic interest (S)	English Ach 9	direct	0.203669	0.0255433	7.97348	1.55431e-15	0.15741	0.257408	0.203669	0.211627	0.214008	1	7459.29	7485.41	1	0	5	0	0	9.13548e-17	1	TRUE	ML	1	listwise	1370	5014	3644	9	4.93295e-15
		EA	Academic interest (S)	English Ach 9	total	0.21197	0.0256508	8.26371	2.22045e-16	0.163589	0.265136	0.21197	0.220252	0.22273	1	7459.29	7485.41	1	0	5	0	0	9.13548e-17	1	TRUE	ML	1	listwise	1370	5014	3644	9	7.44502e-16
		Cog	Academic interest (S)	English Ach 9	indirect	0.0115445	0.00471914	2.44631	0.0144326	0.00316632	0.0217174	0.0115445	0.0121395	0.0121305	1	7450.48	7476.6	1	0	5	0	0	0	1	TRUE	ML	1	listwise	1370	5014	3644	9	0.0226503
		Cog	Academic interest (S)	English Ach 9	direct	0.208151	0.0253439	8.21305	2.22045e-16	0.156238	0.259951	0.208151	0.218878	0.218716	1	7450.48	7476.6	1	0	5	0	0	0	1	TRUE	ML	1	listwise	1370	5014	3644	9	7.44502e-16
		Cog	Academic interest (S)	English Ach 9	total	0.219695	0.0256191	8.57545	0	0.169258	0.27002	0.219695	0.231018	0.230847	1	7450.48	7476.6	1	0	5	0	0	0	1	TRUE	ML	1	listwise	1370	5014	3644	9	0
		NonCog	Academic interest (S)	English Ach 9	indirect	0.00231546	0.00457722	0.505867	0.61295	-0.00721952	0.0114141	0.00231546	0.00242346	0.002433	1	7517.23	7543.34	1	1.2168e-12	5	0	0	4.56233e-10	1	TRUE	ML	1	listwise	1370	5014	3644	9	0.661498
		NonCog	Academic interest (S)	English Ach 9	direct	0.0812931	0.0254403	3.19545	0.00139614	0.0296241	0.13372	0.0812931	0.085085	0.0854197	1	7517.23	7543.34	1	1.2168e-12	5	0	0	4.56233e-10	1	TRUE	ML	1	listwise	1370	5014	3644	9	0.00272533
		NonCog	Academic interest (S)	English Ach 9	total	0.0836086	0.0257513	3.24677	0.00116725	0.0319599	0.134527	0.0836086	0.0875085	0.0878527	1	7517.23	7543.34	1	1.2168e-12	5	0	0	4.56233e-10	1	TRUE	ML	1	listwise	1370	5014	3644	9	0.00230697
		EA	Academic interest (S)	Math Ach 12	indirect	0.0127731	0.00421925	3.02734	0.00246713	0.00484459	0.021607	0.0127731	0.0130489	0.0130286	1	10759.7	10787.6	1	0	5	0	0	1.13312e-17	1	TRUE	ML	1	listwise	1957	5016	3059	12	0.00308391
		EA	Academic interest (S)	Math Ach 12	direct	0.228065	0.0228789	9.96832	0	0.183438	0.273404	0.228065	0.232988	0.232625	1	10759.7	10787.6	1	0	5	0	0	1.13312e-17	1	TRUE	ML	1	listwise	1957	5016	3059	12	0
		EA	Academic interest (S)	Math Ach 12	total	0.240838	0.0229384	10.4993	0	0.197412	0.286436	0.240838	0.246037	0.245654	1	10759.7	10787.6	1	0	5	0	0	1.13312e-17	1	TRUE	ML	1	listwise	1957	5016	3059	12	0
		Cog	Academic interest (S)	Math Ach 12	indirect	0.0107793	0.00396058	2.72166	0.00649549	0.00318079	0.019181	0.0107793	0.0110364	0.0109949	1	10767.8	10795.7	1	0	5	0	0	1.13312e-17	1	TRUE	ML	1	listwise	1957	5016	3059	12	0.00775581
		Cog	Academic interest (S)	Math Ach 12	direct	0.222806	0.021419	10.4023	0	0.181062	0.266576	0.222806	0.22812	0.227262	1	10767.8	10795.7	1	0	5	0	0	1.13312e-17	1	TRUE	ML	1	listwise	1957	5016	3059	12	0
		Cog	Academic interest (S)	Math Ach 12	total	0.233585	0.021393	10.9188	0	0.193024	0.278088	0.233585	0.239156	0.238257	1	10767.8	10795.7	1	0	5	0	0	1.13312e-17	1	TRUE	ML	1	listwise	1957	5016	3059	12	0
		NonCog	Academic interest (S)	Math Ach 12	indirect	0.00566559	0.00420127	1.34854	0.177484	-0.00206746	0.0146379	0.00566559	0.00582482	0.00577889	1	10848.9	10876.8	1	0	5	0	0	4.68518e-11	1	TRUE	ML	1	listwise	1957	5016	3059	12	0.190161
		NonCog	Academic interest (S)	Math Ach 12	direct	0.12341	0.0226285	5.45373	4.93244e-08	0.078406	0.171073	0.12341	0.126878	0.125878	1	10848.9	10876.8	1	0	5	0	0	4.68518e-11	1	TRUE	ML	1	listwise	1957	5016	3059	12	1.01178e-07
		NonCog	Academic interest (S)	Math Ach 12	total	0.129076	0.0229621	5.62124	1.89593e-08	0.0855895	0.176854	0.129076	0.132703	0.131657	1	10848.9	10876.8	1	0	5	0	0	4.68518e-11	1	TRUE	ML	1	listwise	1957	5016	3059	12	3.95673e-08
		EA	Academic interest (S)	Math Ach 9	indirect	0.00894302	0.00465133	1.92268	0.0545203	-8.37722e-05	0.0181446	0.00894302	0.00917006	0.00925091	1	7486.33	7512.43	1	0	5	0	0	9.13548e-17	1	TRUE	ML	1	listwise	1366	5014	3648	9	0.0769984
		EA	Academic interest (S)	Math Ach 9	direct	0.183396	0.0258394	7.09754	1.2701e-12	0.131731	0.233895	0.183396	0.188052	0.18971	1	7486.33	7512.43	1	0	5	0	0	9.13548e-17	1	TRUE	ML	1	listwise	1366	5014	3648	9	3.33927e-12
		EA	Academic interest (S)	Math Ach 9	total	0.192339	0.0260614	7.38023	1.58096e-13	0.140584	0.241045	0.192339	0.197222	0.198961	1	7486.33	7512.43	1	0	5	0	0	9.13548e-17	1	TRUE	ML	1	listwise	1366	5014	3648	9	4.32412e-13
		Cog	Academic interest (S)	Math Ach 9	indirect	0.0121621	0.00474248	2.5645	0.0103326	0.00341876	0.0215483	0.0121621	0.0126287	0.0125808	1	7465.34	7491.44	1	0	5	0	0	0	1	TRUE	ML	1	listwise	1366	5014	3648	9	0.0165997
		Cog	Academic interest (S)	Math Ach 9	direct	0.20834	0.0253094	8.23172	2.22045e-16	0.156684	0.258056	0.20834	0.216333	0.215512	1	7465.34	7491.44	1	0	5	0	0	0	1	TRUE	ML	1	listwise	1366	5014	3648	9	7.44502e-16
		Cog	Academic interest (S)	Math Ach 9	total	0.220502	0.0253061	8.71337	0	0.169166	0.271707	0.220502	0.228962	0.228093	1	7465.34	7491.44	1	0	5	0	0	0	1	TRUE	ML	1	listwise	1366	5014	3648	9	0
		NonCog	Academic interest (S)	Math Ach 9	indirect	0.00253054	0.00491091	0.515288	0.606351	-0.00658394	0.0128949	0.00253054	0.00261189	0.00261766	1	7534.83	7560.92	1	0	5	0	0	6.96987e-10	1	TRUE	ML	1	listwise	1366	5014	3648	9	0.655577
		NonCog	Academic interest (S)	Math Ach 9	direct	0.0631575	0.025247	2.50158	0.0123639	0.00988079	0.111551	0.0631575	0.065188	0.0653319	1	7534.83	7560.92	1	0	5	0	0	6.96987e-10	1	TRUE	ML	1	listwise	1366	5014	3648	9	0.0196198
		NonCog	Academic interest (S)	Math Ach 9	total	0.0656881	0.0259795	2.52845	0.0114566	0.0109506	0.115777	0.0656881	0.0677999	0.0679496	1	7534.83	7560.92	1	0	5	0	0	6.96987e-10	1	TRUE	ML	1	listwise	1366	5014	3648	9	0.0182819
		EA	Academic interest (S)	Overall (E&M) Ach 12	indirect	0.0130475	0.004157	3.13868	0.00169712	0.00563823	0.0216645	0.0130475	0.013337	0.0132822	1	10522.2	10550	1	0	5	0	0	4.53247e-17	1	TRUE	ML	1	listwise	1916	5016	3100	12	0.00214373
		EA	Academic interest (S)	Overall (E&M) Ach 12	direct	0.240026	0.0234525	10.2346	0	0.193272	0.28782	0.240026	0.245351	0.244344	1	10522.2	10550	1	0	5	0	0	4.53247e-17	1	TRUE	ML	1	listwise	1916	5016	3100	12	0
		EA	Academic interest (S)	Overall (E&M) Ach 12	total	0.253074	0.0234959	10.771	0	0.206231	0.300632	0.253074	0.258688	0.257627	1	10522.2	10550	1	0	5	0	0	4.53247e-17	1	TRUE	ML	1	listwise	1916	5016	3100	12	0
		Cog	Academic interest (S)	Overall (E&M) Ach 12	indirect	0.0113466	0.00403181	2.81428	0.00488867	0.00388002	0.0201597	0.0113466	0.0116112	0.0115508	1	10533.5	10561.3	1	0	5	0	0	0	1	TRUE	ML	1	listwise	1916	5016	3100	12	0.00591074
		Cog	Academic interest (S)	Overall (E&M) Ach 12	direct	0.23155	0.0214043	10.8179	0	0.190178	0.275453	0.23155	0.236948	0.235715	1	10533.5	10561.3	1	0	5	0	0	0	1	TRUE	ML	1	listwise	1916	5016	3100	12	0
		Cog	Academic interest (S)	Overall (E&M) Ach 12	total	0.242896	0.0216245	11.2325	0	0.200809	0.287715	0.242896	0.24856	0.247266	1	10533.5	10561.3	1	0	5	0	0	0	1	TRUE	ML	1	listwise	1916	5016	3100	12	0
		NonCog	Academic interest (S)	Overall (E&M) Ach 12	indirect	0.00528042	0.00434464	1.21539	0.224218	-0.00302767	0.0136608	0.00528042	0.00542847	0.00537542	1	10617.3	10645.1	1	8.50875e-13	5	0	0	6.4367e-11	1	TRUE	ML	1	listwise	1916	5016	3100	12	0.237582
		NonCog	Academic interest (S)	Overall (E&M) Ach 12	direct	0.132605	0.0229605	5.77536	7.6787e-09	0.0889627	0.179106	0.132605	0.136323	0.134991	1	10617.3	10645.1	1	8.50875e-13	5	0	0	6.4367e-11	1	TRUE	ML	1	listwise	1916	5016	3100	12	1.65281e-08
		NonCog	Academic interest (S)	Overall (E&M) Ach 12	total	0.137885	0.0233339	5.90924	3.43684e-09	0.0917991	0.184186	0.137885	0.141751	0.140366	1	10617.3	10645.1	1	8.50875e-13	5	0	0	6.4367e-11	1	TRUE	ML	1	listwise	1916	5016	3100	12	7.63743e-09
		EA	Academic interest (S)	Overall (E&M) Ach 9	indirect	0.00978936	0.00501318	1.95273	0.0508521	0.000115656	0.0203379	0.00978936	0.0101344	0.0102309	1	7363.17	7389.21	1	0	5	0	0	0	1	TRUE	ML	1	listwise	1351	5014	3663	9	0.0722476
		EA	Academic interest (S)	Overall (E&M) Ach 9	direct	0.206728	0.0250144	8.26437	2.22045e-16	0.159367	0.256286	0.206728	0.214015	0.216052	1	7363.17	7389.21	1	0	5	0	0	0	1	TRUE	ML	1	listwise	1351	5014	3663	9	7.44502e-16
		EA	Academic interest (S)	Overall (E&M) Ach 9	total	0.216517	0.0251658	8.60363	0	0.168074	0.266773	0.216517	0.224149	0.226283	1	7363.17	7389.21	1	0	5	0	0	0	1	TRUE	ML	1	listwise	1351	5014	3663	9	0
		Cog	Academic interest (S)	Overall (E&M) Ach 9	indirect	0.0129207	0.0047853	2.70008	0.00693219	0.00389788	0.0227665	0.0129207	0.0135444	0.0135035	1	7343.9	7369.95	1	0	5	0	0	0	1	TRUE	ML	1	listwise	1351	5014	3663	9	0.0115943
		Cog	Academic interest (S)	Overall (E&M) Ach 9	direct	0.226078	0.0249689	9.05437	0	0.175327	0.275663	0.226078	0.236991	0.236275	1	7343.9	7369.95	1	0	5	0	0	0	1	TRUE	ML	1	listwise	1351	5014	3663	9	0
		Cog	Academic interest (S)	Overall (E&M) Ach 9	total	0.238999	0.0251272	9.51154	0	0.18816	0.287945	0.238999	0.250535	0.249778	1	7343.9	7369.95	1	0	5	0	0	0	1	TRUE	ML	1	listwise	1351	5014	3663	9	0
		NonCog	Academic interest (S)	Overall (E&M) Ach 9	indirect	0.00292915	0.00489513	0.59838	0.549586	-0.00693229	0.0127822	0.00292915	0.00305497	0.00306126	1	7424.21	7450.25	1	0	5	0	0	3.77789e-10	1	TRUE	ML	1	listwise	1351	5014	3663	9	0.599663
		NonCog	Academic interest (S)	Overall (E&M) Ach 9	direct	0.0751356	0.0248094	3.02851	0.00245766	0.0266272	0.12387	0.0751356	0.078363	0.0785243	1	7424.21	7450.25	1	0	5	0	0	3.77789e-10	1	TRUE	ML	1	listwise	1351	5014	3663	9	0.0045015
		NonCog	Academic interest (S)	Overall (E&M) Ach 9	total	0.0780647	0.0252737	3.08877	0.00200988	0.0282194	0.126714	0.0780647	0.081418	0.0815856	1	7424.21	7450.25	1	0	5	0	0	3.77789e-10	1	TRUE	ML	1	listwise	1351	5014	3663	9	0.00375864
		EA	Academic interest (S)	Science Ach 9	indirect	0.00671747	0.00384188	1.74849	0.0803799	-0.000139691	0.0147385	0.00671747	0.00701977	0.00706713	1	7368.27	7394.31	1	0	5	0	0	1.13312e-17	1	TRUE	ML	1	listwise	1351	5014	3663	9	0.10888
		EA	Academic interest (S)	Science Ach 9	direct	0.19513	0.025958	7.51714	5.59552e-14	0.142725	0.24735	0.19513	0.203911	0.205287	1	7368.27	7394.31	1	0	5	0	0	1.13312e-17	1	TRUE	ML	1	listwise	1351	5014	3663	9	1.57581e-13
		EA	Academic interest (S)	Science Ach 9	total	0.201847	0.0258622	7.80471	5.9952e-15	0.149301	0.255659	0.201847	0.210931	0.212354	1	7368.27	7394.31	1	0	5	0	0	1.13312e-17	1	TRUE	ML	1	listwise	1351	5014	3663	9	1.82546e-14
		Cog	Academic interest (S)	Science Ach 9	indirect	0.00861568	0.00366648	2.34985	0.0187808	0.00218106	0.0159604	0.00861568	0.00910551	0.00906415	1	7347.24	7373.28	1	0	5	0	0	4.67196e-17	1	TRUE	ML	1	listwise	1351	5014	3663	9	0.0289561
		Cog	Academic interest (S)	Science Ach 9	direct	0.219281	0.0256989	8.53272	0	0.168382	0.26859	0.219281	0.231748	0.230696	1	7347.24	7373.28	1	0	5	0	0	4.67196e-17	1	TRUE	ML	1	listwise	1351	5014	3663	9	0
		Cog	Academic interest (S)	Science Ach 9	total	0.227897	0.0257971	8.8342	0	0.176245	0.276849	0.227897	0.240854	0.23976	1	7347.24	7373.28	1	0	5	0	0	4.67196e-17	1	TRUE	ML	1	listwise	1351	5014	3663	9	0
		NonCog	Academic interest (S)	Science Ach 9	indirect	0.00232902	0.0035147	0.662651	0.507554	-0.00450942	0.0094496	0.00232902	0.00244351	0.00245025	1	7423.5	7449.54	1	0	5	0	0	6.48884e-10	1	TRUE	ML	1	listwise	1351	5014	3663	9	0.561541
		NonCog	Academic interest (S)	Science Ach 9	direct	0.0675485	0.0250717	2.69422	0.00705546	0.0204433	0.115983	0.0675485	0.0708692	0.0710646	1	7423.5	7449.54	1	0	5	0	0	6.48884e-10	1	TRUE	ML	1	listwise	1351	5014	3663	9	0.0117729
		NonCog	Academic interest (S)	Science Ach 9	total	0.0698775	0.0253617	2.75523	0.00586503	0.0228836	0.118985	0.0698775	0.0733127	0.0735148	1	7423.5	7449.54	1	0	5	0	0	6.48884e-10	1	TRUE	ML	1	listwise	1351	5014	3663	9	0.0099142
		EA	Academic interest (T)	English Ach 9	indirect	0.0950904	0.0139945	6.79485	1.08422e-11	0.0682192	0.121215	0.0950904	0.0991179	0.0992784	1	7061.9	7088.07	1	0	5	0	0	1.13312e-17	1	TRUE	ML	1	listwise	1386	5016	3630	9	2.75896e-11
		EA	Academic interest (T)	English Ach 9	direct	0.117138	0.0210277	5.57068	2.53746e-08	0.0775356	0.158981	0.117138	0.1221	0.122297	1	7061.9	7088.07	1	0	5	0	0	1.13312e-17	1	TRUE	ML	1	listwise	1386	5016	3630	9	5.91797e-08
		EA	Academic interest (T)	English Ach 9	total	0.212229	0.0249808	8.49567	0	0.163065	0.261969	0.212229	0.221218	0.221576	1	7061.9	7088.07	1	0	5	0	0	1.13312e-17	1	TRUE	ML	1	listwise	1386	5016	3630	9	0
		Cog	Academic interest (T)	English Ach 9	indirect	0.107341	0.0147181	7.29312	3.02869e-13	0.080305	0.137097	0.107341	0.112237	0.112068	1	7049.41	7075.58	1	0	5	0	0	9.34392e-17	1	TRUE	ML	1	listwise	1386	5016	3630	9	8.12784e-13
		Cog	Academic interest (T)	English Ach 9	direct	0.11506	0.0218814	5.25836	1.45347e-07	0.0687833	0.155864	0.11506	0.120308	0.120128	1	7049.41	7075.58	1	0	5	0	0	9.34392e-17	1	TRUE	ML	1	listwise	1386	5016	3630	9	3.34602e-07
		Cog	Academic interest (T)	English Ach 9	total	0.222401	0.0265706	8.37018	0	0.167139	0.273071	0.222401	0.232545	0.232196	1	7049.41	7075.58	1	0	5	0	0	9.34392e-17	1	TRUE	ML	1	listwise	1386	5016	3630	9	0
		NonCog	Academic interest (T)	English Ach 9	indirect	0.0517752	0.0147624	3.50725	0.000452767	0.0218314	0.0788802	0.0517752	0.0541251	0.0540555	1	7121.55	7147.72	1	0	5	0	0	4.53247e-17	1	TRUE	ML	1	listwise	1386	5016	3630	9	0.000944645
		NonCog	Academic interest (T)	English Ach 9	direct	0.0387318	0.0212939	1.81891	0.0689246	-0.00454508	0.080385	0.0387318	0.0404897	0.0404376	1	7121.55	7147.72	1	0	5	0	0	4.53247e-17	1	TRUE	ML	1	listwise	1386	5016	3630	9	0.0947429
		NonCog	Academic interest (T)	English Ach 9	total	0.090507	0.0252119	3.58985	0.000330866	0.0375419	0.135054	0.090507	0.0946148	0.0944931	1	7121.55	7147.72	1	0	5	0	0	4.53247e-17	1	TRUE	ML	1	listwise	1386	5016	3630	9	0.000695404
		EA	Academic interest (T)	Math Ach 9	indirect	0.0960957	0.0135231	7.10604	1.19416e-12	0.0696464	0.123214	0.0960957	0.0986081	0.0984921	1	7092.84	7118.99	1	0	5	0	0	0	1	TRUE	ML	1	listwise	1380	5016	3636	9	3.14542e-12
		EA	Academic interest (T)	Math Ach 9	direct	0.0979974	0.0205363	4.77192	1.82479e-06	0.0579622	0.138486	0.0979974	0.100559	0.100441	1	7092.84	7118.99	1	0	5	0	0	0	1	TRUE	ML	1	listwise	1380	5016	3636	9	4.12095e-06
		EA	Academic interest (T)	Math Ach 9	total	0.194093	0.0239979	8.08792	6.66134e-16	0.145046	0.241787	0.194093	0.199168	0.198933	1	7092.84	7118.99	1	0	5	0	0	0	1	TRUE	ML	1	listwise	1380	5016	3636	9	2.15737e-15
		Cog	Academic interest (T)	Math Ach 9	indirect	0.108068	0.0145827	7.41069	1.25677e-13	0.0788762	0.13896	0.108068	0.11126	0.110762	1	7072.05	7098.2	1	0	5	0	0	0	1	TRUE	ML	1	listwise	1380	5016	3636	9	3.48424e-13
		Cog	Academic interest (T)	Math Ach 9	direct	0.114071	0.022049	5.17351	2.29737e-07	0.0690148	0.157472	0.114071	0.117441	0.116915	1	7072.05	7098.2	1	0	5	0	0	0	1	TRUE	ML	1	listwise	1380	5016	3636	9	5.26327e-07
		Cog	Academic interest (T)	Math Ach 9	total	0.222138	0.0258489	8.59373	0	0.168945	0.272673	0.222138	0.228701	0.227678	1	7072.05	7098.2	1	0	5	0	0	0	1	TRUE	ML	1	listwise	1380	5016	3636	9	0
		NonCog	Academic interest (T)	Math Ach 9	indirect	0.0520481	0.0162108	3.21071	0.00132406	0.0203886	0.0851155	0.0520481	0.0535295	0.0533461	1	7144.1	7170.25	1	0	5	0	0	0	1	TRUE	ML	1	listwise	1380	5016	3636	9	0.00259529
		NonCog	Academic interest (T)	Math Ach 9	direct	0.0227191	0.0214653	1.05841	0.289868	-0.0202624	0.0649713	0.0227191	0.0233657	0.0232857	1	7144.1	7170.25	1	0	5	0	0	0	1	TRUE	ML	1	listwise	1380	5016	3636	9	0.343645
		NonCog	Academic interest (T)	Math Ach 9	total	0.0747672	0.0261696	2.85702	0.00427636	0.0223909	0.127565	0.0747672	0.0768952	0.0766317	1	7144.1	7170.25	1	0	5	0	0	0	1	TRUE	ML	1	listwise	1380	5016	3636	9	0.00751394
		EA	Academic interest (T)	Overall (E&M) Ach 9	indirect	0.100741	0.0147639	6.8235	8.88489e-12	0.0703512	0.12837	0.100741	0.104217	0.104232	1	6904.4	6930.5	1	0	5	0	0	1.13312e-17	1	TRUE	ML	1	listwise	1368	5016	3648	9	2.26899e-11
		EA	Academic interest (T)	Overall (E&M) Ach 9	direct	0.115997	0.0203669	5.69535	1.23119e-08	0.0775908	0.155723	0.115997	0.119999	0.120016	1	6904.4	6930.5	1	0	5	0	0	1.13312e-17	1	TRUE	ML	1	listwise	1368	5016	3648	9	2.89513e-08
		EA	Academic interest (T)	Overall (E&M) Ach 9	total	0.216738	0.0250643	8.64728	0	0.163222	0.264223	0.216738	0.224217	0.224247	1	6904.4	6930.5	1	0	5	0	0	1.13312e-17	1	TRUE	ML	1	listwise	1368	5016	3648	9	0
		Cog	Academic interest (T)	Overall (E&M) Ach 9	indirect	0.114992	0.0159761	7.19774	6.12177e-13	0.0851293	0.148319	0.114992	0.11933	0.118976	1	6883.96	6910.07	1	0	5	0	0	0	1	TRUE	ML	1	listwise	1368	5016	3648	9	1.62449e-12
		Cog	Academic interest (T)	Overall (E&M) Ach 9	direct	0.12611	0.0211303	5.96822	2.39854e-09	0.0835895	0.167613	0.12611	0.130868	0.13048	1	6883.96	6910.07	1	0	5	0	0	0	1	TRUE	ML	1	listwise	1368	5016	3648	9	5.76378e-09
		Cog	Academic interest (T)	Overall (E&M) Ach 9	total	0.241102	0.0253794	9.49991	0	0.193179	0.289685	0.241102	0.250198	0.249455	1	6883.96	6910.07	1	0	5	0	0	0	1	TRUE	ML	1	listwise	1368	5016	3648	9	0
		NonCog	Academic interest (T)	Overall (E&M) Ach 9	indirect	0.05332	0.0159171	3.34986	0.000808536	0.0213421	0.0865498	0.05332	0.0553668	0.0551674	1	6964.86	6990.97	1	0	5	0	0	0	1	TRUE	ML	1	listwise	1368	5016	3648	9	0.00163892
		NonCog	Academic interest (T)	Overall (E&M) Ach 9	direct	0.0319469	0.0202794	1.57534	0.115178	-0.00727403	0.0711812	0.0319469	0.0331732	0.0330537	1	6964.86	6990.97	1	0	5	0	0	0	1	TRUE	ML	1	listwise	1368	5016	3648	9	0.148399
		NonCog	Academic interest (T)	Overall (E&M) Ach 9	total	0.0852669	0.0259762	3.2825	0.0010289	0.036067	0.135676	0.0852669	0.0885401	0.0882212	1	6964.86	6990.97	1	0	5	0	0	0	1	TRUE	ML	1	listwise	1368	5016	3648	9	0.00204488
		EA	Academic interest (T)	Science Ach 9	indirect	0.0858501	0.0126141	6.80589	1.00429e-11	0.0626723	0.112422	0.0858501	0.0900891	0.089865	1	7070.49	7096.59	1	6.06182e-13	5	0	0	0	1	TRUE	ML	1	listwise	1365	5016	3651	9	2.56012e-11
		EA	Academic interest (T)	Science Ach 9	direct	0.117535	0.0220825	5.32252	1.02337e-07	0.0713173	0.1586	0.117535	0.123338	0.123031	1	7070.49	7096.59	1	6.06182e-13	5	0	0	0	1	TRUE	ML	1	listwise	1365	5016	3651	9	2.36355e-07
		EA	Academic interest (T)	Science Ach 9	total	0.203385	0.0249931	8.13762	4.44089e-16	0.154036	0.251753	0.203385	0.213427	0.212896	1	7070.49	7096.59	1	6.06182e-13	5	0	0	0	1	TRUE	ML	1	listwise	1365	5016	3651	9	1.46149e-15
		Cog	Academic interest (T)	Science Ach 9	indirect	0.0928807	0.0133002	6.9834	2.88125e-12	0.0694018	0.119909	0.0928807	0.0977832	0.0972244	1	7050.93	7077.02	1	0	5	0	0	4.67196e-17	1	TRUE	ML	1	listwise	1365	5016	3651	9	7.47866e-12
		Cog	Academic interest (T)	Science Ach 9	direct	0.136123	0.0242173	5.6209	1.8996e-08	0.0886148	0.182598	0.136123	0.143308	0.142489	1	7050.93	7077.02	1	0	5	0	0	4.67196e-17	1	TRUE	ML	1	listwise	1365	5016	3651	9	4.44488e-08
		Cog	Academic interest (T)	Science Ach 9	total	0.229004	0.0267886	8.54856	0	0.174468	0.281084	0.229004	0.241091	0.239713	1	7050.93	7077.02	1	0	5	0	0	4.67196e-17	1	TRUE	ML	1	listwise	1365	5016	3651	9	0
		NonCog	Academic interest (T)	Science Ach 9	indirect	0.0497657	0.0136035	3.65829	0.0002539	0.0236261	0.078341	0.0497657	0.0522054	0.052093	1	7129.23	7155.32	1	0	5	0	0	4.53247e-17	1	TRUE	ML	1	listwise	1365	5016	3651	9	0.000540817
		NonCog	Academic interest (T)	Science Ach 9	direct	0.0273878	0.0218783	1.25183	0.210633	-0.0166834	0.0708752	0.0273878	0.0287305	0.0286687	1	7129.23	7155.32	1	0	5	0	0	4.53247e-17	1	TRUE	ML	1	listwise	1365	5016	3651	9	0.254798
		NonCog	Academic interest (T)	Science Ach 9	total	0.0771535	0.0247138	3.12188	0.001797	0.0314415	0.126021	0.0771535	0.0809359	0.0807617	1	7129.23	7155.32	1	0	5	0	0	4.53247e-17	1	TRUE	ML	1	listwise	1365	5016	3651	9	0.00340093
		EA	Academic perceived ability (P)	English Ach 9	indirect	0.060251	0.0134232	4.48859	7.16965e-06	0.0338039	0.0880201	0.060251	0.0626968	0.063029	1	7027.55	7053.71	1	0	5	0	0	0	1	TRUE	ML	1	listwise	1383	5015	3632	9	1.59887e-05
		EA	Academic perceived ability (P)	English Ach 9	direct	0.149635	0.0216221	6.92045	4.50195e-12	0.107262	0.190559	0.149635	0.155709	0.156534	1	7027.55	7053.71	1	0	5	0	0	0	1	TRUE	ML	1	listwise	1383	5015	3632	9	1.16009e-11
		EA	Academic perceived ability (P)	English Ach 9	total	0.209886	0.0245508	8.54905	0	0.166052	0.258629	0.209886	0.218406	0.219563	1	7027.55	7053.71	1	0	5	0	0	0	1	TRUE	ML	1	listwise	1383	5015	3632	9	0
		Cog	Academic perceived ability (P)	English Ach 9	indirect	0.0883673	0.0131045	6.74327	1.54856e-11	0.0638807	0.114797	0.0883673	0.0922229	0.0924416	1	7010.34	7036.5	1	6.14175e-13	5	0	0	6.50926e-17	1	TRUE	ML	1	listwise	1383	5015	3632	9	3.92651e-11
		Cog	Academic perceived ability (P)	English Ach 9	direct	0.136036	0.0230955	5.89016	3.85822e-09	0.0917602	0.181674	0.136036	0.141971	0.142308	1	7010.34	7036.5	1	6.14175e-13	5	0	0	6.50926e-17	1	TRUE	ML	1	listwise	1383	5015	3632	9	9.22477e-09
		Cog	Academic perceived ability (P)	English Ach 9	total	0.224403	0.0262001	8.56499	0	0.173499	0.274514	0.224403	0.234194	0.23475	1	7010.34	7036.5	1	6.14175e-13	5	0	0	6.50926e-17	1	TRUE	ML	1	listwise	1383	5015	3632	9	0
		NonCog	Academic perceived ability (P)	English Ach 9	indirect	0.00538101	0.0133313	0.403637	0.68648	-0.0208867	0.0330585	0.00538101	0.00563106	0.0056291	1	7081.97	7108.13	1	0	5	0	0	2.11527e-11	1	TRUE	ML	1	listwise	1383	5015	3632	9	0.729481
		NonCog	Academic perceived ability (P)	English Ach 9	direct	0.0785962	0.0218863	3.59111	0.00032927	0.0361149	0.120702	0.0785962	0.0822485	0.08222	1	7081.97	7108.13	1	0	5	0	0	2.11527e-11	1	TRUE	ML	1	listwise	1383	5015	3632	9	0.000693073
		NonCog	Academic perceived ability (P)	English Ach 9	total	0.0839772	0.0250235	3.35593	0.000790978	0.0346844	0.134925	0.0839772	0.0878796	0.0878491	1	7081.97	7108.13	1	0	5	0	0	2.11527e-11	1	TRUE	ML	1	listwise	1383	5015	3632	9	0.00161021
		EA	Academic perceived ability (P)	Math Ach 9	indirect	0.0648191	0.0137536	4.71288	2.44238e-06	0.0379748	0.091238	0.0648191	0.0662763	0.066466	1	7064.69	7090.83	1	0	5	0	0	0	1	TRUE	ML	1	listwise	1378	5015	3637	9	5.48958e-06
		EA	Academic perceived ability (P)	Math Ach 9	direct	0.127267	0.0222016	5.73231	9.90726e-09	0.0843234	0.172216	0.127267	0.130128	0.1305	1	7064.69	7090.83	1	0	5	0	0	0	1	TRUE	ML	1	listwise	1378	5015	3637	9	2.34906e-08
		EA	Academic perceived ability (P)	Math Ach 9	total	0.192086	0.0256004	7.50323	6.21725e-14	0.141601	0.241129	0.192086	0.196404	0.196966	1	7064.69	7090.83	1	0	5	0	0	0	1	TRUE	ML	1	listwise	1378	5015	3637	9	1.74401e-13
		Cog	Academic perceived ability (P)	Math Ach 9	indirect	0.0926492	0.0141457	6.54966	5.76688e-11	0.0659472	0.120961	0.0926492	0.0950509	0.0950032	1	7037.38	7063.52	1	6.11955e-13	5	0	0	0	1	TRUE	ML	1	listwise	1378	5015	3637	9	1.44172e-10
		Cog	Academic perceived ability (P)	Math Ach 9	direct	0.131184	0.0222659	5.89172	3.82203e-09	0.0906441	0.174919	0.131184	0.134585	0.134517	1	7037.38	7063.52	1	6.11955e-13	5	0	0	0	1	TRUE	ML	1	listwise	1378	5015	3637	9	9.1536e-09
		Cog	Academic perceived ability (P)	Math Ach 9	total	0.223833	0.0259173	8.63644	0	0.175927	0.275619	0.223833	0.229636	0.22952	1	7037.38	7063.52	1	6.11955e-13	5	0	0	0	1	TRUE	ML	1	listwise	1378	5015	3637	9	0
		NonCog	Academic perceived ability (P)	Math Ach 9	indirect	0.0105049	0.0139517	0.75295	0.45148	-0.0176268	0.0370603	0.0105049	0.0107976	0.0107718	1	7112.4	7138.54	1	0	5	0	0	1.0706e-11	1	TRUE	ML	1	listwise	1378	5015	3637	9	0.505388
		NonCog	Academic perceived ability (P)	Math Ach 9	direct	0.0577997	0.0220438	2.62204	0.00874061	0.0142591	0.103297	0.0577997	0.0594104	0.0592683	1	7112.4	7138.54	1	0	5	0	0	1.0706e-11	1	TRUE	ML	1	listwise	1378	5015	3637	9	0.0142347
		NonCog	Academic perceived ability (P)	Math Ach 9	total	0.0683046	0.0258878	2.63848	0.00832779	0.0183561	0.119808	0.0683046	0.070208	0.0700401	1	7112.4	7138.54	1	0	5	0	0	1.0706e-11	1	TRUE	ML	1	listwise	1378	5015	3637	9	0.0136987
		EA	Academic perceived ability (P)	Overall (E&M) Ach 9	indirect	0.0675088	0.0143324	4.71022	2.47445e-06	0.0393868	0.0963894	0.0675088	0.0697763	0.07002	1	6862.12	6888.21	1	0	5	0	0	1.13312e-17	1	TRUE	ML	1	listwise	1363	5015	3652	9	5.55291e-06
		EA	Academic perceived ability (P)	Overall (E&M) Ach 9	direct	0.14743	0.021213	6.95	3.65286e-12	0.107687	0.189163	0.14743	0.152382	0.152914	1	6862.12	6888.21	1	0	5	0	0	1.13312e-17	1	TRUE	ML	1	listwise	1363	5015	3652	9	9.44704e-12
		EA	Academic perceived ability (P)	Overall (E&M) Ach 9	total	0.214939	0.0247203	8.69484	0	0.164144	0.26277	0.214939	0.222159	0.222934	1	6862.12	6888.21	1	0	5	0	0	1.13312e-17	1	TRUE	ML	1	listwise	1363	5015	3652	9	0
		Cog	Academic perceived ability (P)	Overall (E&M) Ach 9	indirect	0.0982211	0.015099	6.50512	7.76306e-11	0.0695486	0.129326	0.0982211	0.101844	0.101875	1	6837.63	6863.72	1	0	5	0	0	2.26623e-17	1	TRUE	ML	1	listwise	1363	5015	3652	9	1.93398e-10
		Cog	Academic perceived ability (P)	Overall (E&M) Ach 9	direct	0.144717	0.0227127	6.37162	1.87044e-10	0.0995977	0.18917	0.144717	0.150054	0.1501	1	6837.63	6863.72	1	0	5	0	0	2.26623e-17	1	TRUE	ML	1	listwise	1363	5015	3652	9	4.59548e-10
		Cog	Academic perceived ability (P)	Overall (E&M) Ach 9	total	0.242938	0.0273866	8.87067	0	0.18941	0.2942	0.242938	0.251897	0.251974	1	6837.63	6863.72	1	0	5	0	0	2.26623e-17	1	TRUE	ML	1	listwise	1363	5015	3652	9	0
		NonCog	Academic perceived ability (P)	Overall (E&M) Ach 9	indirect	0.00853443	0.0148704	0.57392	0.566022	-0.0207517	0.0383117	0.00853443	0.00887481	0.00885189	1	6919.67	6945.76	1	0	5	0	0	1.97315e-11	1	TRUE	ML	1	listwise	1363	5015	3652	9	0.616181
		NonCog	Academic perceived ability (P)	Overall (E&M) Ach 9	direct	0.0711218	0.0212652	3.34451	0.000824282	0.0292665	0.111641	0.0711218	0.0739583	0.0737673	1	6919.67	6945.76	1	0	5	0	0	1.97315e-11	1	TRUE	ML	1	listwise	1363	5015	3652	9	0.0016661
		NonCog	Academic perceived ability (P)	Overall (E&M) Ach 9	total	0.0796562	0.0262407	3.0356	0.00240055	0.0293649	0.130172	0.0796562	0.0828331	0.0826192	1	6919.67	6945.76	1	0	5	0	0	1.97315e-11	1	TRUE	ML	1	listwise	1363	5015	3652	9	0.00440823
		EA	Academic perceived ability (P)	Science Ach 9	indirect	0.0542032	0.01145	4.7339	2.20247e-06	0.0316297	0.077929	0.0542032	0.0567258	0.0568453	1	7056.59	7082.68	1	6.05738e-13	5	0	0	1.13312e-17	1	TRUE	ML	1	listwise	1364	5015	3651	9	4.96601e-06
		EA	Academic perceived ability (P)	Science Ach 9	direct	0.147298	0.0238761	6.16927	6.86051e-10	0.0967016	0.193274	0.147298	0.154154	0.154478	1	7056.59	7082.68	1	6.05738e-13	5	0	0	1.13312e-17	1	TRUE	ML	1	listwise	1364	5015	3651	9	1.66546e-09
		EA	Academic perceived ability (P)	Science Ach 9	total	0.201501	0.0260478	7.73582	1.02141e-14	0.144601	0.250553	0.201501	0.210879	0.211324	1	7056.59	7082.68	1	6.05738e-13	5	0	0	1.13312e-17	1	TRUE	ML	1	listwise	1364	5015	3651	9	3.03863e-14
		Cog	Academic perceived ability (P)	Science Ach 9	indirect	0.075235	0.012126	6.20442	5.49004e-10	0.0519915	0.099976	0.075235	0.0790064	0.0789024	1	7028.59	7054.68	1	6.05738e-13	5	0	0	0	1	TRUE	ML	1	listwise	1364	5015	3651	9	1.33503e-09
		Cog	Academic perceived ability (P)	Science Ach 9	direct	0.155328	0.0238171	6.52169	6.95184e-11	0.107883	0.199733	0.155328	0.163114	0.1629	1	7028.59	7054.68	1	6.05738e-13	5	0	0	0	1	TRUE	ML	1	listwise	1364	5015	3651	9	1.73492e-10
		Cog	Academic perceived ability (P)	Science Ach 9	total	0.230563	0.0261932	8.80238	0	0.180575	0.280133	0.230563	0.242121	0.241802	1	7028.59	7054.68	1	6.05738e-13	5	0	0	0	1	TRUE	ML	1	listwise	1364	5015	3651	9	0
		NonCog	Academic perceived ability (P)	Science Ach 9	indirect	0.00688368	0.0122434	0.562236	0.573955	-0.0184405	0.0296461	0.00688368	0.00722479	0.00721923	1	7111.66	7137.75	1	6.05738e-13	5	0	0	1.5853e-11	1	TRUE	ML	1	listwise	1364	5015	3651	9	0.62434
		NonCog	Academic perceived ability (P)	Science Ach 9	direct	0.0662519	0.0233615	2.83594	0.00456913	0.0210658	0.115692	0.0662519	0.0695349	0.0694814	1	7111.66	7137.75	1	6.05738e-13	5	0	0	1.5853e-11	1	TRUE	ML	1	listwise	1364	5015	3651	9	0.00792094
		NonCog	Academic perceived ability (P)	Science Ach 9	total	0.0731356	0.0257952	2.83524	0.0045791	0.0228465	0.123988	0.0731356	0.0767597	0.0767006	1	7111.66	7137.75	1	6.05738e-13	5	0	0	1.5853e-11	1	TRUE	ML	1	listwise	1364	5015	3651	9	0.00792858
		EA	Academic perceived ability (S)	English Ach 12	indirect	0.0354263	0.00740756	4.78245	1.7317e-06	0.0210874	0.0507106	0.0354263	0.0360974	0.0358799	1	10855.2	10883.2	1	0	5	0	0	0	1	TRUE	ML	1	listwise	2007	5016	3009	12	3.20934e-06
		EA	Academic perceived ability (S)	English Ach 12	direct	0.217663	0.0217577	10.0039	0	0.172343	0.259451	0.217663	0.221786	0.22045	1	10855.2	10883.2	1	0	5	0	0	0	1	TRUE	ML	1	listwise	2007	5016	3009	12	0
		EA	Academic perceived ability (S)	English Ach 12	total	0.253089	0.0222765	11.3612	0	0.206836	0.297976	0.253089	0.257883	0.256329	1	10855.2	10883.2	1	0	5	0	0	0	1	TRUE	ML	1	listwise	2007	5016	3009	12	0
		Cog	Academic perceived ability (S)	English Ach 12	indirect	0.0355494	0.00731398	4.86048	1.17101e-06	0.0216107	0.0509488	0.0355494	0.0362173	0.0360046	1	10882.3	10910.3	1	0	5	0	0	0	1	TRUE	ML	1	listwise	2007	5016	3009	12	2.21294e-06
		Cog	Academic perceived ability (S)	English Ach 12	direct	0.191054	0.0208312	9.17149	0	0.151471	0.230873	0.191054	0.194643	0.1935	1	10882.3	10910.3	1	0	5	0	0	0	1	TRUE	ML	1	listwise	2007	5016	3009	12	0
		Cog	Academic perceived ability (S)	English Ach 12	total	0.226603	0.0219627	10.3176	0	0.183822	0.269799	0.226603	0.23086	0.229504	1	10882.3	10910.3	1	0	5	0	0	0	1	TRUE	ML	1	listwise	2007	5016	3009	12	0
		NonCog	Academic perceived ability (S)	English Ach 12	indirect	0.0164327	0.00748256	2.19613	0.0280827	0.00237212	0.0311119	0.0164327	0.0167851	0.0166431	1	10949.9	10978	1	0	5	0	0	0	1	TRUE	ML	1	listwise	2007	5016	3009	12	0.0316425
		NonCog	Academic perceived ability (S)	English Ach 12	direct	0.128606	0.0208553	6.1666	6.9775e-10	0.0883687	0.171178	0.128606	0.131364	0.130253	1	10949.9	10978	1	0	5	0	0	0	1	TRUE	ML	1	listwise	2007	5016	3009	12	1.64176e-09
		NonCog	Academic perceived ability (S)	English Ach 12	total	0.145039	0.0219541	6.60644	3.93661e-11	0.0998701	0.190519	0.145039	0.148149	0.146896	1	10949.9	10978	1	0	5	0	0	0	1	TRUE	ML	1	listwise	2007	5016	3009	12	9.54329e-11
		EA	Academic perceived ability (S)	Math Ach 12	indirect	0.0418075	0.00860898	4.85627	1.19618e-06	0.0267216	0.0602863	0.0418075	0.0426742	0.0426606	1	10487.4	10515.3	1	1.73728e-12	5	0	0	0	1	TRUE	ML	1	listwise	1956	5016	3060	12	2.25163e-06
		EA	Academic perceived ability (S)	Math Ach 12	direct	0.197812	0.0215916	9.16153	0	0.154023	0.238771	0.197812	0.201913	0.201848	1	10487.4	10515.3	1	1.73728e-12	5	0	0	0	1	TRUE	ML	1	listwise	1956	5016	3060	12	0
		EA	Academic perceived ability (S)	Math Ach 12	total	0.239619	0.0230686	10.3872	0	0.1929	0.284357	0.239619	0.244587	0.244509	1	10487.4	10515.3	1	1.73728e-12	5	0	0	0	1	TRUE	ML	1	listwise	1956	5016	3060	12	0
		Cog	Academic perceived ability (S)	Math Ach 12	indirect	0.0383979	0.00818949	4.68868	2.7497e-06	0.0230632	0.0542086	0.0383979	0.0392968	0.0391814	1	10494.7	10522.5	1	1.73728e-12	5	0	0	0	1	TRUE	ML	1	listwise	1956	5016	3060	12	5.03762e-06
		Cog	Academic perceived ability (S)	Math Ach 12	direct	0.194047	0.0204176	9.50392	0	0.153601	0.236108	0.194047	0.19859	0.198007	1	10494.7	10522.5	1	1.73728e-12	5	0	0	0	1	TRUE	ML	1	listwise	1956	5016	3060	12	0
		Cog	Academic perceived ability (S)	Math Ach 12	total	0.232445	0.0211712	10.9793	0	0.192153	0.273842	0.232445	0.237887	0.237188	1	10494.7	10522.5	1	1.73728e-12	5	0	0	0	1	TRUE	ML	1	listwise	1956	5016	3060	12	0
		NonCog	Academic perceived ability (S)	Math Ach 12	indirect	0.0207722	0.00835031	2.4876	0.0128609	0.004041	0.0369007	0.0207722	0.0213699	0.0211961	1	10574.2	10602.1	1	0	5	0	0	0	1	TRUE	ML	1	listwise	1956	5016	3060	12	0.0148395
		NonCog	Academic perceived ability (S)	Math Ach 12	direct	0.108206	0.0209456	5.16604	2.39108e-07	0.0655941	0.147723	0.108206	0.11132	0.110414	1	10574.2	10602.1	1	0	5	0	0	0	1	TRUE	ML	1	listwise	1956	5016	3060	12	4.76231e-07
		NonCog	Academic perceived ability (S)	Math Ach 12	total	0.128978	0.0230019	5.60728	2.05529e-08	0.08162	0.172122	0.128978	0.132689	0.13161	1	10574.2	10602.1	1	0	5	0	0	0	1	TRUE	ML	1	listwise	1956	5016	3060	12	4.25232e-08
		EA	Academic perceived ability (S)	Overall (E&M) Ach 12	indirect	0.040852	0.00913885	4.47015	7.81658e-06	0.0240943	0.0606016	0.040852	0.0417106	0.0415915	1	10262.9	10290.7	1	0	5	0	0	4.53247e-17	1	TRUE	ML	1	listwise	1915	5016	3101	12	1.37434e-05
		EA	Academic perceived ability (S)	Overall (E&M) Ach 12	direct	0.211523	0.0224439	9.42455	0	0.166333	0.254686	0.211523	0.215969	0.215352	1	10262.9	10290.7	1	0	5	0	0	4.53247e-17	1	TRUE	ML	1	listwise	1915	5016	3101	12	0
		EA	Academic perceived ability (S)	Overall (E&M) Ach 12	total	0.252375	0.0233342	10.8157	0	0.209325	0.299389	0.252375	0.257679	0.256944	1	10262.9	10290.7	1	0	5	0	0	4.53247e-17	1	TRUE	ML	1	listwise	1915	5016	3101	12	0
		Cog	Academic perceived ability (S)	Overall (E&M) Ach 12	indirect	0.0392429	0.00847463	4.63063	3.64554e-06	0.024209	0.0566118	0.0392429	0.0401286	0.0399532	1	10273.3	10301.1	1	0	5	0	0	9.06493e-17	1	TRUE	ML	1	listwise	1915	5016	3101	12	6.62825e-06
		Cog	Academic perceived ability (S)	Overall (E&M) Ach 12	direct	0.202941	0.0212234	9.56213	0	0.161374	0.245168	0.202941	0.207522	0.206615	1	10273.3	10301.1	1	0	5	0	0	9.06493e-17	1	TRUE	ML	1	listwise	1915	5016	3101	12	0
		Cog	Academic perceived ability (S)	Overall (E&M) Ach 12	total	0.242184	0.022211	10.9038	0	0.200456	0.288064	0.242184	0.24765	0.246568	1	10273.3	10301.1	1	0	5	0	0	9.06493e-17	1	TRUE	ML	1	listwise	1915	5016	3101	12	0
		NonCog	Academic perceived ability (S)	Overall (E&M) Ach 12	indirect	0.0184818	0.00893282	2.06897	0.0385486	0.00185782	0.0365643	0.0184818	0.0190069	0.0188163	1	10355.8	10383.6	1	0	5	0	0	0	1	TRUE	ML	1	listwise	1915	5016	3101	12	0.0432321
		NonCog	Academic perceived ability (S)	Overall (E&M) Ach 12	direct	0.119329	0.0213083	5.60013	2.14187e-08	0.0762884	0.160883	0.119329	0.12272	0.121489	1	10355.8	10383.6	1	0	5	0	0	0	1	TRUE	ML	1	listwise	1915	5016	3101	12	4.41244e-08
		NonCog	Academic perceived ability (S)	Overall (E&M) Ach 12	total	0.137811	0.0231997	5.9402	2.84667e-09	0.0920084	0.182626	0.137811	0.141727	0.140306	1	10355.8	10383.6	1	0	5	0	0	0	1	TRUE	ML	1	listwise	1915	5016	3101	12	6.35535e-09
		EA	Academic perceived ability (T)	English Ach 9	indirect	0.173958	0.0190796	9.11751	0	0.137571	0.209995	0.173958	0.181509	0.181371	1	6493.74	6519.92	1	0	5	0	0	0	1	TRUE	ML	1	listwise	1389	5016	3627	9	0
		EA	Academic perceived ability (T)	English Ach 9	direct	0.0382286	0.0174289	2.1934	0.0282788	0.00259556	0.0728238	0.0382286	0.039888	0.0398575	1	6493.74	6519.92	1	0	5	0	0	0	1	TRUE	ML	1	listwise	1389	5016	3627	9	0.0423291
		EA	Academic perceived ability (T)	English Ach 9	total	0.212187	0.025187	8.42447	0	0.163088	0.259759	0.212187	0.221397	0.221228	1	6493.74	6519.92	1	0	5	0	0	0	1	TRUE	ML	1	listwise	1389	5016	3627	9	0
		Cog	Academic perceived ability (T)	English Ach 9	indirect	0.174404	0.0181927	9.58646	0	0.137658	0.21032	0.174404	0.181729	0.181835	1	6490.45	6516.63	1	0	5	0	0	0	1	TRUE	ML	1	listwise	1389	5016	3627	9	0
		Cog	Academic perceived ability (T)	English Ach 9	direct	0.047288	0.0179484	2.63467	0.00842187	0.0135408	0.084133	0.047288	0.0492741	0.049303	1	6490.45	6516.63	1	0	5	0	0	0	1	TRUE	ML	1	listwise	1389	5016	3627	9	0.0137944
		Cog	Academic perceived ability (T)	English Ach 9	total	0.221692	0.0253719	8.73769	0	0.168432	0.271688	0.221692	0.231003	0.231138	1	6490.45	6516.63	1	0	5	0	0	0	1	TRUE	ML	1	listwise	1389	5016	3627	9	0
		NonCog	Academic perceived ability (T)	English Ach 9	indirect	0.0926864	0.0199335	4.64977	3.32299e-06	0.0551832	0.131336	0.0926864	0.0973206	0.0966358	1	6560.8	6586.98	1	0	5	0	0	5.66558e-18	1	TRUE	ML	1	listwise	1389	5016	3627	9	7.4337e-06
		NonCog	Academic perceived ability (T)	English Ach 9	direct	-0.00211944	0.0180046	-0.117716	0.906292	-0.0385852	0.0323022	-0.00211944	-0.00222541	-0.00220975	1	6560.8	6586.98	1	0	5	0	0	5.66558e-18	1	TRUE	ML	1	listwise	1389	5016	3627	9	0.924457
		NonCog	Academic perceived ability (T)	English Ach 9	total	0.0905669	0.0260269	3.47974	0.000501898	0.0384673	0.139784	0.0905669	0.0950952	0.094426	1	6560.8	6586.98	1	0	5	0	0	5.66558e-18	1	TRUE	ML	1	listwise	1389	5016	3627	9	0.00104562
		EA	Academic perceived ability (T)	Math Ach 9	indirect	0.176828	0.0189933	9.31002	0	0.139801	0.21376	0.176828	0.181656	0.181028	1	6573.85	6600.01	1	0	5	0	0	0	1	TRUE	ML	1	listwise	1383	5016	3633	9	0
		EA	Academic perceived ability (T)	Math Ach 9	direct	0.0173162	0.0179127	0.966702	0.333693	-0.0183472	0.0536779	0.0173162	0.017789	0.0177275	1	6573.85	6600.01	1	0	5	0	0	0	1	TRUE	ML	1	listwise	1383	5016	3633	9	0.389765
		EA	Academic perceived ability (T)	Math Ach 9	total	0.194144	0.0250136	7.76155	8.43769e-15	0.145186	0.240874	0.194144	0.199445	0.198756	1	6573.85	6600.01	1	0	5	0	0	0	1	TRUE	ML	1	listwise	1383	5016	3633	9	2.52599e-14
		Cog	Academic perceived ability (T)	Math Ach 9	indirect	0.173705	0.0192613	9.0183	0	0.13662	0.211277	0.173705	0.178292	0.177831	1	6569.22	6595.38	1	1.22835e-12	5	0	0	0	1	TRUE	ML	1	listwise	1383	5016	3633	9	0
		Cog	Academic perceived ability (T)	Math Ach 9	direct	0.0479479	0.0182617	2.6256	0.00864962	0.0111466	0.085577	0.0479479	0.0492141	0.0490868	1	6569.22	6595.38	1	1.22835e-12	5	0	0	0	1	TRUE	ML	1	listwise	1383	5016	3633	9	0.0141026
		Cog	Academic perceived ability (T)	Math Ach 9	total	0.221652	0.0267781	8.27737	2.22045e-16	0.167273	0.269099	0.221652	0.227506	0.226917	1	6569.22	6595.38	1	1.22835e-12	5	0	0	0	1	TRUE	ML	1	listwise	1383	5016	3633	9	7.44502e-16
		NonCog	Academic perceived ability (T)	Math Ach 9	indirect	0.0969912	0.0193476	5.01309	5.35614e-07	0.0586715	0.13601	0.0969912	0.100161	0.099295	1	6634.7	6660.86	1	1.22835e-12	5	0	0	0	1	TRUE	ML	1	listwise	1383	5016	3633	9	1.2212e-06
		NonCog	Academic perceived ability (T)	Math Ach 9	direct	-0.0215993	0.0180455	-1.19693	0.231333	-0.0564629	0.0167221	-0.0215993	-0.0223051	-0.0221123	1	6634.7	6660.86	1	1.22835e-12	5	0	0	0	1	TRUE	ML	1	listwise	1383	5016	3633	9	0.27763
		NonCog	Academic perceived ability (T)	Math Ach 9	total	0.0753919	0.026545	2.84016	0.0045091	0.0235304	0.128624	0.0753919	0.0778558	0.0771827	1	6634.7	6660.86	1	1.22835e-12	5	0	0	0	1	TRUE	ML	1	listwise	1383	5016	3633	9	0.00786471
		EA	Academic perceived ability (T)	Overall (E&M) Ach 9	indirect	0.186092	0.0200997	9.25847	0	0.145524	0.225965	0.186092	0.192831	0.192346	1	6200.46	6226.57	1	0	5	0	0	1.13312e-17	1	TRUE	ML	1	listwise	1370	5016	3646	9	0
		EA	Academic perceived ability (T)	Overall (E&M) Ach 9	direct	0.0310256	0.0156564	1.98165	0.0475184	0.000527327	0.0616272	0.0310256	0.032149	0.0320682	1	6200.46	6226.57	1	0	5	0	0	1.13312e-17	1	TRUE	ML	1	listwise	1370	5016	3646	9	0.0680541
		EA	Academic perceived ability (T)	Overall (E&M) Ach 9	total	0.217118	0.025312	8.57767	0	0.169098	0.268167	0.217118	0.22498	0.224414	1	6200.46	6226.57	1	0	5	0	0	1.13312e-17	1	TRUE	ML	1	listwise	1370	5016	3646	9	0
		Cog	Academic perceived ability (T)	Overall (E&M) Ach 9	indirect	0.18722	0.0196933	9.50679	0	0.150221	0.225645	0.18722	0.193742	0.193512	1	6191.34	6217.45	1	0	5	0	0	0	1	TRUE	ML	1	listwise	1370	5016	3646	9	0
		Cog	Academic perceived ability (T)	Overall (E&M) Ach 9	direct	0.0531478	0.0168688	3.15065	0.00162908	0.0193997	0.083755	0.0531478	0.0549991	0.0549339	1	6191.34	6217.45	1	0	5	0	0	0	1	TRUE	ML	1	listwise	1370	5016	3646	9	0.00311414
		Cog	Academic perceived ability (T)	Overall (E&M) Ach 9	total	0.240368	0.0260184	9.2384	0	0.190272	0.291434	0.240368	0.248741	0.248446	1	6191.34	6217.45	1	0	5	0	0	0	1	TRUE	ML	1	listwise	1370	5016	3646	9	0
		NonCog	Academic perceived ability (T)	Overall (E&M) Ach 9	indirect	0.0986485	0.0205763	4.79427	1.63264e-06	0.0584342	0.138567	0.0986485	0.102885	0.101964	1	6265.3	6291.41	1	0	5	0	0	0	1	TRUE	ML	1	listwise	1370	5016	3646	9	3.69875e-06
		NonCog	Academic perceived ability (T)	Overall (E&M) Ach 9	direct	-0.0118761	0.0165309	-0.718419	0.472499	-0.0429621	0.0228586	-0.0118761	-0.0123861	-0.0122752	1	6265.3	6291.41	1	0	5	0	0	0	1	TRUE	ML	1	listwise	1370	5016	3646	9	0.526024
		NonCog	Academic perceived ability (T)	Overall (E&M) Ach 9	total	0.0867724	0.0263097	3.29811	0.000973367	0.0373176	0.140276	0.0867724	0.0904988	0.0896885	1	6265.3	6291.41	1	0	5	0	0	0	1	TRUE	ML	1	listwise	1370	5016	3646	9	0.00193993
		EA	Academic perceived ability (T)	Science Ach 9	indirect	0.158667	0.0167387	9.47906	0	0.125934	0.192085	0.158667	0.166749	0.165992	1	6687.72	6713.82	1	0	5	0	0	9.06493e-17	1	TRUE	ML	1	listwise	1369	5016	3647	9	0
		EA	Academic perceived ability (T)	Science Ach 9	direct	0.0456548	0.0194313	2.34955	0.018796	0.00914162	0.0836102	0.0456548	0.0479804	0.0477626	1	6687.72	6713.82	1	0	5	0	0	9.06493e-17	1	TRUE	ML	1	listwise	1369	5016	3647	9	0.0289561
		EA	Academic perceived ability (T)	Science Ach 9	total	0.204322	0.0255015	8.01214	1.11022e-15	0.155369	0.255473	0.204322	0.21473	0.213755	1	6687.72	6713.82	1	0	5	0	0	9.06493e-17	1	TRUE	ML	1	listwise	1369	5016	3647	9	3.57126e-15
		Cog	Academic perceived ability (T)	Science Ach 9	indirect	0.154128	0.0169368	9.10013	0	0.121811	0.188193	0.154128	0.161806	0.161243	1	6681.44	6707.55	1	1.21592e-12	5	0	0	0	1	TRUE	ML	1	listwise	1369	5016	3647	9	0
		Cog	Academic perceived ability (T)	Science Ach 9	direct	0.0758005	0.0210733	3.59699	0.000321917	0.0320065	0.118059	0.0758005	0.0795766	0.0793	1	6681.44	6707.55	1	1.21592e-12	5	0	0	0	1	TRUE	ML	1	listwise	1369	5016	3647	9	0.000678597
		Cog	Academic perceived ability (T)	Science Ach 9	total	0.229928	0.0276382	8.31922	0	0.178905	0.283964	0.229928	0.241382	0.240543	1	6681.44	6707.55	1	1.21592e-12	5	0	0	0	1	TRUE	ML	1	listwise	1369	5016	3647	9	0
		NonCog	Academic perceived ability (T)	Science Ach 9	indirect	0.0885731	0.0175921	5.03484	4.78255e-07	0.055281	0.122568	0.0885731	0.0934019	0.0926622	1	6755.73	6781.84	1	0	5	0	0	9.08262e-17	1	TRUE	ML	1	listwise	1369	5016	3647	9	1.09217e-06
		NonCog	Academic perceived ability (T)	Science Ach 9	direct	-0.00967046	0.0184752	-0.52343	0.600675	-0.0482163	0.0269327	-0.00967046	-0.0101977	-0.0101169	1	6755.73	6781.84	1	0	5	0	0	9.08262e-17	1	TRUE	ML	1	listwise	1369	5016	3647	9	0.650922
		NonCog	Academic perceived ability (T)	Science Ach 9	total	0.0789027	0.0255495	3.08823	0.00201354	0.0252513	0.127732	0.0789027	0.0832042	0.0825453	1	6755.73	6781.84	1	0	5	0	0	9.08262e-17	1	TRUE	ML	1	listwise	1369	5016	3647	9	0.00376055
		EA	Academic self-concept (S)	GCSE English 16	indirect	0.016754	0.0093806	1.78602	0.0740957	-0.00193484	0.0342966	0.016754	0.0177333	0.0175279	1	7692.9	7719.16	1	6.27054e-13	5	0	0	7.08198e-19	1	TRUE	ML	1	listwise	1412	5016	3604	16	0.107515
		EA	Academic self-concept (S)	GCSE English 16	direct	-0.00646811	0.0282603	-0.228876	0.818965	-0.0607132	0.0448703	-0.00646811	-0.00684619	-0.00676691	1	7692.9	7719.16	1	6.27054e-13	5	0	0	7.08198e-19	1	TRUE	ML	1	listwise	1412	5016	3604	16	0.868161
		EA	Academic self-concept (S)	GCSE English 16	total	0.0102859	0.0262003	0.392586	0.694626	-0.0428455	0.057876	0.0102859	0.0108871	0.010761	1	7692.9	7719.16	1	6.27054e-13	5	0	0	7.08198e-19	1	TRUE	ML	1	listwise	1412	5016	3604	16	0.761929
		Cog	Academic self-concept (S)	GCSE English 16	indirect	0.0160233	0.00751048	2.13346	0.0328867	0.00139646	0.0311219	0.0160233	0.0164375	0.0167635	1	7737.85	7764.11	1	0	5	0	0	0	1	TRUE	ML	1	listwise	1412	5016	3604	16	0.0510164
		Cog	Academic self-concept (S)	GCSE English 16	direct	-0.0348052	0.0282399	-1.23248	0.217769	-0.0869252	0.0203747	-0.0348052	-0.0357049	-0.036413	1	7737.85	7764.11	1	0	5	0	0	0	1	TRUE	ML	1	listwise	1412	5016	3604	16	0.293291
		Cog	Academic self-concept (S)	GCSE English 16	total	-0.0187818	0.0266928	-0.70363	0.481663	-0.0691312	0.0331238	-0.0187818	-0.0192674	-0.0196495	1	7737.85	7764.11	1	0	5	0	0	0	1	TRUE	ML	1	listwise	1412	5016	3604	16	0.578647
		NonCog	Academic self-concept (S)	GCSE English 16	indirect	0.00732544	0.00434966	1.68414	0.0921543	-0.000812335	0.016386	0.00732544	0.00757994	0.00766385	1	7801.79	7828.05	1	0	5	0	0	4.54131e-17	1	TRUE	ML	1	listwise	1412	5016	3604	16	0.131649
		NonCog	Academic self-concept (S)	GCSE English 16	direct	0.0286157	0.0271153	1.05534	0.291272	-0.0280278	0.0817836	0.0286157	0.0296099	0.0299377	1	7801.79	7828.05	1	0	5	0	0	4.54131e-17	1	TRUE	ML	1	listwise	1412	5016	3604	16	0.381579
		NonCog	Academic self-concept (S)	GCSE English 16	total	0.0359412	0.0265181	1.35534	0.175308	-0.0195812	0.0859749	0.0359412	0.0371898	0.0376015	1	7801.79	7828.05	1	0	5	0	0	4.54131e-17	1	TRUE	ML	1	listwise	1412	5016	3604	16	0.240698
		EA	Academic self-concept (S)	GCSE Math 16	indirect	0.133852	0.0143632	9.31908	0	0.105518	0.16239	0.133852	0.139901	0.140539	1	6063.8	6089.3	1	0	5	0	0	0	1	TRUE	ML	1	listwise	1212	5016	3804	16	0
		EA	Academic self-concept (S)	GCSE Math 16	direct	0.167319	0.0235942	7.09152	1.32649e-12	0.120497	0.212812	0.167319	0.17488	0.175678	1	6063.8	6089.3	1	0	5	0	0	0	1	TRUE	ML	1	listwise	1212	5016	3804	16	3.49077e-12
		EA	Academic self-concept (S)	GCSE Math 16	total	0.30117	0.0249002	12.0951	0	0.250204	0.351879	0.30117	0.314781	0.316217	1	6063.8	6089.3	1	0	5	0	0	0	1	TRUE	ML	1	listwise	1212	5016	3804	16	0
		Cog	Academic self-concept (S)	GCSE Math 16	indirect	0.122617	0.0144862	8.46439	0	0.0942356	0.152111	0.122617	0.123667	0.128743	1	6122.07	6147.57	1	0	5	0	0	6.40988e-17	1	TRUE	ML	1	listwise	1212	5016	3804	16	0
		Cog	Academic self-concept (S)	GCSE Math 16	direct	0.111819	0.0251006	4.45483	8.39589e-06	0.065306	0.162388	0.111819	0.112777	0.117406	1	6122.07	6147.57	1	0	5	0	0	6.40988e-17	1	TRUE	ML	1	listwise	1212	5016	3804	16	1.59922e-05
		Cog	Academic self-concept (S)	GCSE Math 16	total	0.234436	0.0271089	8.64791	0	0.183047	0.291823	0.234436	0.236444	0.246149	1	6122.07	6147.57	1	0	5	0	0	6.40988e-17	1	TRUE	ML	1	listwise	1212	5016	3804	16	0
		NonCog	Academic self-concept (S)	GCSE Math 16	indirect	0.0650632	0.0145296	4.47797	7.53565e-06	0.0357702	0.0919578	0.0650632	0.0665891	0.0683138	1	6175.52	6201.02	1	0	5	0	0	4.53247e-17	1	TRUE	ML	1	listwise	1212	5016	3804	16	1.44453e-05
		NonCog	Academic self-concept (S)	GCSE Math 16	direct	0.104304	0.0242304	4.30467	1.67235e-05	0.0549897	0.149355	0.104304	0.10675	0.109515	1	6175.52	6201.02	1	0	5	0	0	4.53247e-17	1	TRUE	ML	1	listwise	1212	5016	3804	16	3.14057e-05
		NonCog	Academic self-concept (S)	GCSE Math 16	total	0.169367	0.0273983	6.18167	6.3426e-10	0.111675	0.222557	0.169367	0.173339	0.177829	1	6175.52	6201.02	1	0	5	0	0	4.53247e-17	1	TRUE	ML	1	listwise	1212	5016	3804	16	1.37385e-09
		EA	Academic self-concept (S)	GCSE Science 16	indirect	0.125184	0.0132597	9.44092	0	0.100411	0.15208	0.125184	0.134315	0.133418	1	6462.83	6488.61	1	0	5	0	0	0	1	TRUE	ML	1	listwise	1282	5016	3734	16	0
		EA	Academic self-concept (S)	GCSE Science 16	direct	0.170479	0.0222424	7.66462	1.79856e-14	0.12651	0.217491	0.170479	0.182914	0.181692	1	6462.83	6488.61	1	0	5	0	0	0	1	TRUE	ML	1	listwise	1282	5016	3734	16	5.1023e-14
		EA	Academic self-concept (S)	GCSE Science 16	total	0.295663	0.0232648	12.7086	0	0.25096	0.344456	0.295663	0.31723	0.315109	1	6462.83	6488.61	1	0	5	0	0	0	1	TRUE	ML	1	listwise	1282	5016	3734	16	0
		Cog	Academic self-concept (S)	GCSE Science 16	indirect	0.11424	0.0129562	8.81742	0	0.0877637	0.139052	0.11424	0.117859	0.121754	1	6546	6571.78	1	0	5	0	0	0	1	TRUE	ML	1	listwise	1282	5016	3734	16	0
		Cog	Academic self-concept (S)	GCSE Science 16	direct	0.0789957	0.0233372	3.38498	0.000711844	0.0314768	0.123643	0.0789957	0.0814981	0.0841914	1	6546	6571.78	1	0	5	0	0	0	1	TRUE	ML	1	listwise	1282	5016	3734	16	0.00125619
		Cog	Academic self-concept (S)	GCSE Science 16	total	0.193236	0.0249328	7.75027	9.10383e-15	0.14407	0.242282	0.193236	0.199357	0.205945	1	6546	6571.78	1	0	5	0	0	0	1	TRUE	ML	1	listwise	1282	5016	3734	16	2.60109e-14
		NonCog	Academic self-concept (S)	GCSE Science 16	indirect	0.0664099	0.0136593	4.8619	1.16266e-06	0.0407705	0.0947201	0.0664099	0.0695825	0.0707778	1	6570.27	6596.06	1	0	5	0	0	0	1	TRUE	ML	1	listwise	1282	5016	3734	16	2.32919e-06
		NonCog	Academic self-concept (S)	GCSE Science 16	direct	0.139273	0.0221691	6.28232	3.33553e-10	0.0975691	0.184016	0.139273	0.145927	0.148433	1	6570.27	6596.06	1	0	5	0	0	0	1	TRUE	ML	1	listwise	1282	5016	3734	16	7.31744e-10
		NonCog	Academic self-concept (S)	GCSE Science 16	total	0.205683	0.0252325	8.15151	4.44089e-16	0.157362	0.258552	0.205683	0.215509	0.219211	1	6570.27	6596.06	1	0	5	0	0	0	1	TRUE	ML	1	listwise	1282	5016	3734	16	1.33561e-15
		EA	Academic self-perceived ability (S)	English Ach 9	indirect	0.0233984	0.00744576	3.14252	0.00167501	0.00955973	0.0391413	0.0233984	0.0243448	0.0245488	1	7428.61	7454.76	1	0	5	0	0	4.67196e-17	1	TRUE	ML	1	listwise	1381	5015	3634	9	0.00319103
		EA	Academic self-perceived ability (S)	English Ach 9	direct	0.185905	0.0254445	7.30632	2.74447e-13	0.134925	0.235247	0.185905	0.193424	0.195045	1	7428.61	7454.76	1	0	5	0	0	4.67196e-17	1	TRUE	ML	1	listwise	1381	5015	3634	9	7.379e-13
		EA	Academic self-perceived ability (S)	English Ach 9	total	0.209304	0.0258477	8.09757	6.66134e-16	0.157642	0.259619	0.209304	0.217769	0.219594	1	7428.61	7454.76	1	0	5	0	0	4.67196e-17	1	TRUE	ML	1	listwise	1381	5015	3634	9	2.15737e-15
		Cog	Academic self-perceived ability (S)	English Ach 9	indirect	0.0226203	0.00773168	2.92566	0.00343723	0.00834484	0.038014	0.0226203	0.0237683	0.0237324	1	7417.67	7443.82	1	0	5	0	0	0	1	TRUE	ML	1	listwise	1381	5015	3634	9	0.00616883
		Cog	Academic self-perceived ability (S)	English Ach 9	direct	0.200963	0.0247711	8.11279	4.44089e-16	0.149266	0.251518	0.200963	0.211162	0.210843	1	7417.67	7443.82	1	0	5	0	0	0	1	TRUE	ML	1	listwise	1381	5015	3634	9	1.46149e-15
		Cog	Academic self-perceived ability (S)	English Ach 9	total	0.223583	0.0254392	8.78891	0	0.172778	0.272662	0.223583	0.23493	0.234575	1	7417.67	7443.82	1	0	5	0	0	0	1	TRUE	ML	1	listwise	1381	5015	3634	9	0
		NonCog	Academic self-perceived ability (S)	English Ach 9	indirect	0.0104536	0.00715103	1.46183	0.143789	-0.00368045	0.0247609	0.0104536	0.0109496	0.0109675	1	7486.16	7512.31	1	0	5	0	0	0	1	TRUE	ML	1	listwise	1381	5015	3634	9	0.180348
		NonCog	Academic self-perceived ability (S)	English Ach 9	direct	0.0707522	0.0250586	2.82347	0.00475071	0.0223736	0.122364	0.0707522	0.0741094	0.0742306	1	7486.16	7512.31	1	0	5	0	0	0	1	TRUE	ML	1	listwise	1381	5015	3634	9	0.00816618
		NonCog	Academic self-perceived ability (S)	English Ach 9	total	0.0812058	0.0263413	3.08283	0.00205041	0.0295739	0.135421	0.0812058	0.085059	0.0851981	1	7486.16	7512.31	1	0	5	0	0	0	1	TRUE	ML	1	listwise	1381	5015	3634	9	0.00382438
		EA	Academic self-perceived ability (S)	Math Ach 9	indirect	0.026177	0.00819397	3.19467	0.00139991	0.0107127	0.0426148	0.026177	0.0268658	0.0270263	1	7448.55	7474.68	1	0	5	0	0	0	1	TRUE	ML	1	listwise	1377	5015	3638	9	0.00272896
		EA	Academic self-perceived ability (S)	Math Ach 9	direct	0.163119	0.0251322	6.49045	8.55818e-11	0.115268	0.211652	0.163119	0.167412	0.168412	1	7448.55	7474.68	1	0	5	0	0	0	1	TRUE	ML	1	listwise	1377	5015	3638	9	2.12463e-10
		EA	Academic self-perceived ability (S)	Math Ach 9	total	0.189296	0.0260689	7.26138	3.83249e-13	0.139389	0.240329	0.189296	0.194277	0.195438	1	7448.55	7474.68	1	0	5	0	0	0	1	TRUE	ML	1	listwise	1377	5015	3638	9	1.0208e-12
		Cog	Academic self-perceived ability (S)	Math Ach 9	indirect	0.0253994	0.00800171	3.17425	0.00150226	0.00896538	0.0414443	0.0253994	0.0263432	0.0262234	1	7426.45	7452.59	1	0	5	0	0	0	1	TRUE	ML	1	listwise	1377	5015	3638	9	0.0029007
		Cog	Academic self-perceived ability (S)	Math Ach 9	direct	0.197918	0.0248669	7.95912	1.77636e-15	0.147084	0.245401	0.197918	0.205273	0.20434	1	7426.45	7452.59	1	0	5	0	0	0	1	TRUE	ML	1	listwise	1377	5015	3638	9	5.61266e-15
		Cog	Academic self-perceived ability (S)	Math Ach 9	total	0.223318	0.0260539	8.57138	0	0.169567	0.27379	0.223318	0.231616	0.230563	1	7426.45	7452.59	1	0	5	0	0	0	1	TRUE	ML	1	listwise	1377	5015	3638	9	0
		NonCog	Academic self-perceived ability (S)	Math Ach 9	indirect	0.0117589	0.00792243	1.48426	0.137741	-0.00311553	0.0279733	0.0117589	0.0121413	0.0121404	1	7496.36	7522.5	1	0	5	0	0	0	1	TRUE	ML	1	listwise	1377	5015	3638	9	0.173393
		NonCog	Academic self-perceived ability (S)	Math Ach 9	direct	0.0515025	0.0247804	2.07836	0.0376764	0.00134485	0.104419	0.0515025	0.0531772	0.0531735	1	7496.36	7522.5	1	0	5	0	0	0	1	TRUE	ML	1	listwise	1377	5015	3638	9	0.0553606
		NonCog	Academic self-perceived ability (S)	Math Ach 9	total	0.0632615	0.0263751	2.39853	0.016461	0.0122903	0.116528	0.0632615	0.0653184	0.0653139	1	7496.36	7522.5	1	0	5	0	0	0	1	TRUE	ML	1	listwise	1377	5015	3638	9	0.02558
		EA	Academic self-perceived ability (S)	Overall (E&M) Ach 9	indirect	0.0271991	0.00794172	3.42484	0.000615164	0.0124795	0.0437636	0.0271991	0.028164	0.0283509	1	7321.6	7347.69	1	0	5	0	0	0	1	TRUE	ML	1	listwise	1362	5015	3653	9	0.00127428
		EA	Academic self-perceived ability (S)	Overall (E&M) Ach 9	direct	0.186233	0.023654	7.87322	3.55271e-15	0.138994	0.232955	0.186233	0.19284	0.194119	1	7321.6	7347.69	1	0	5	0	0	0	1	TRUE	ML	1	listwise	1362	5015	3653	9	1.10297e-14
		EA	Academic self-perceived ability (S)	Overall (E&M) Ach 9	total	0.213432	0.0247949	8.60789	0	0.162859	0.261899	0.213432	0.221004	0.22247	1	7321.6	7347.69	1	0	5	0	0	0	1	TRUE	ML	1	listwise	1362	5015	3653	9	0
		Cog	Academic self-perceived ability (S)	Overall (E&M) Ach 9	indirect	0.0263219	0.00844241	3.11782	0.00182193	0.0105047	0.0430324	0.0263219	0.0275409	0.0274366	1	7299.57	7325.65	1	0	5	0	0	4.53247e-17	1	TRUE	ML	1	listwise	1362	5015	3653	9	0.0034433
		Cog	Academic self-perceived ability (S)	Overall (E&M) Ach 9	direct	0.216265	0.0244926	8.8298	0	0.170295	0.26411	0.216265	0.226279	0.225423	1	7299.57	7325.65	1	0	5	0	0	4.53247e-17	1	TRUE	ML	1	listwise	1362	5015	3653	9	0
		Cog	Academic self-perceived ability (S)	Overall (E&M) Ach 9	total	0.242587	0.0251565	9.64308	0	0.192802	0.291646	0.242587	0.25382	0.252859	1	7299.57	7325.65	1	0	5	0	0	4.53247e-17	1	TRUE	ML	1	listwise	1362	5015	3653	9	0
		NonCog	Academic self-perceived ability (S)	Overall (E&M) Ach 9	indirect	0.0122952	0.0085163	1.44372	0.148817	-0.00446925	0.0302256	0.0122952	0.0128189	0.0128158	1	7381.58	7407.67	1	0	5	0	0	0	1	TRUE	ML	1	listwise	1362	5015	3653	9	0.185371
		NonCog	Academic self-perceived ability (S)	Overall (E&M) Ach 9	direct	0.0631945	0.0241182	2.6202	0.00878774	0.0171758	0.112052	0.0631945	0.0658865	0.0658705	1	7381.58	7407.67	1	0	5	0	0	0	1	TRUE	ML	1	listwise	1362	5015	3653	9	0.0142951
		NonCog	Academic self-perceived ability (S)	Overall (E&M) Ach 9	total	0.0754897	0.0257405	2.93272	0.00336005	0.0259037	0.12758	0.0754897	0.0787054	0.0786864	1	7381.58	7407.67	1	0	5	0	0	0	1	TRUE	ML	1	listwise	1362	5015	3653	9	0.00604772
		EA	Academic self-perceived ability (S)	Science Ach 9	indirect	0.018608	0.00600403	3.09924	0.00194015	0.0079831	0.031768	0.018608	0.0194493	0.0195253	1	7374.73	7400.81	1	0	5	0	0	0	1	TRUE	ML	1	listwise	1362	5015	3653	9	0.00364737
		EA	Academic self-perceived ability (S)	Science Ach 9	direct	0.181904	0.0256718	7.08577	1.38267e-12	0.131348	0.230392	0.181904	0.190129	0.190872	1	7374.73	7400.81	1	0	5	0	0	0	1	TRUE	ML	1	listwise	1362	5015	3653	9	3.62856e-12
		EA	Academic self-perceived ability (S)	Science Ach 9	total	0.200512	0.0260284	7.7036	1.33227e-14	0.150624	0.247482	0.200512	0.209579	0.210397	1	7374.73	7400.81	1	0	5	0	0	0	1	TRUE	ML	1	listwise	1362	5015	3653	9	3.95517e-14
		Cog	Academic self-perceived ability (S)	Science Ach 9	indirect	0.0175868	0.0056878	3.09202	0.001988	0.00678099	0.0294691	0.0175868	0.0185519	0.0184537	1	7352.66	7378.74	1	0	5	0	0	0	1	TRUE	ML	1	listwise	1362	5015	3653	9	0.00372749
		Cog	Academic self-perceived ability (S)	Science Ach 9	direct	0.214773	0.0262688	8.17599	2.22045e-16	0.165878	0.267083	0.214773	0.22656	0.225361	1	7352.66	7378.74	1	0	5	0	0	0	1	TRUE	ML	1	listwise	1362	5015	3653	9	7.44502e-16
		Cog	Academic self-perceived ability (S)	Science Ach 9	total	0.23236	0.0267383	8.69015	0	0.182855	0.28824	0.23236	0.245112	0.243815	1	7352.66	7378.74	1	0	5	0	0	0	1	TRUE	ML	1	listwise	1362	5015	3653	9	0
		NonCog	Academic self-perceived ability (S)	Science Ach 9	indirect	0.00884547	0.00580111	1.52479	0.127312	-0.00277748	0.0210558	0.00884547	0.00927732	0.00928151	1	7430.48	7456.56	1	0	5	0	0	5.66558e-18	1	TRUE	ML	1	listwise	1362	5015	3653	9	0.161549
		NonCog	Academic self-perceived ability (S)	Science Ach 9	direct	0.0593771	0.0242645	2.44708	0.0144019	0.0136306	0.110268	0.0593771	0.062276	0.0623041	1	7430.48	7456.56	1	0	5	0	0	5.66558e-18	1	TRUE	ML	1	listwise	1362	5015	3653	9	0.0226271
		NonCog	Academic self-perceived ability (S)	Science Ach 9	total	0.0682225	0.0251555	2.71203	0.00668721	0.0200829	0.117573	0.0682225	0.0715533	0.0715856	1	7430.48	7456.56	1	0	5	0	0	5.66558e-18	1	TRUE	ML	1	listwise	1362	5015	3653	9	0.0112373
		EA	Agreeableness (S)	GCSE English 16	indirect	0.00362203	0.00247569	1.46303	0.143458	-0.000174382	0.00936023	0.00362203	0.00388043	0.00380713	1	7609.76	7635.9	1	0	5	0	0	8.85247e-20	1	TRUE	ML	1	listwise	1377	5016	3639	16	0.199941
		EA	Agreeableness (S)	GCSE English 16	direct	-0.00455106	0.0260396	-0.174774	0.861257	-0.0541531	0.0469628	-0.00455106	-0.00487575	-0.00478364	1	7609.76	7635.9	1	0	5	0	0	8.85247e-20	1	TRUE	ML	1	listwise	1377	5016	3639	16	0.906586
		EA	Agreeableness (S)	GCSE English 16	total	-0.000929031	0.0257776	-0.0360403	0.97125	-0.0518481	0.0492908	-0.000929031	-0.000995312	-0.000976511	1	7609.76	7635.9	1	0	5	0	0	8.85247e-20	1	TRUE	ML	1	listwise	1377	5016	3639	16	0.976949
		Cog	Agreeableness (S)	GCSE English 16	indirect	0.00209854	0.002033	1.03224	0.301961	-0.00115768	0.00684921	0.00209854	0.00218301	0.00220579	1	7613.27	7639.41	1	0	5	0	0	0	1	TRUE	ML	1	listwise	1377	5016	3639	16	0.393008
		Cog	Agreeableness (S)	GCSE English 16	direct	-0.0202623	0.0260567	-0.777624	0.43679	-0.0737066	0.0319965	-0.0202623	-0.0210779	-0.0212978	1	7613.27	7639.41	1	0	5	0	0	0	1	TRUE	ML	1	listwise	1377	5016	3639	16	0.535718
		Cog	Agreeableness (S)	GCSE English 16	total	-0.0181638	0.0262211	-0.692717	0.488487	-0.0708323	0.0334737	-0.0181638	-0.0188949	-0.0190921	1	7613.27	7639.41	1	0	5	0	0	0	1	TRUE	ML	1	listwise	1377	5016	3639	16	0.585599
		NonCog	Agreeableness (S)	GCSE English 16	indirect	0.00211791	0.00202768	1.0445	0.296256	-0.000999559	0.00700157	0.00211791	0.00220777	0.00222615	1	7613.04	7639.17	1	0	5	0	0	1.4164e-18	1	TRUE	ML	1	listwise	1377	5016	3639	16	0.386842
		NonCog	Agreeableness (S)	GCSE English 16	direct	0.021536	0.0258034	0.83462	0.403932	-0.0271255	0.076039	0.021536	0.0224498	0.0226366	1	7613.04	7639.17	1	0	5	0	0	1.4164e-18	1	TRUE	ML	1	listwise	1377	5016	3639	16	0.502299
		NonCog	Agreeableness (S)	GCSE English 16	total	0.0236539	0.0256523	0.922098	0.356477	-0.024199	0.0787768	0.0236539	0.0246576	0.0248628	1	7613.04	7639.17	1	0	5	0	0	1.4164e-18	1	TRUE	ML	1	listwise	1377	5016	3639	16	0.452191
		EA	Agreeableness (S)	GCSE Math 16	indirect	0.00042787	0.00180611	0.236902	0.812733	-0.00315563	0.00441255	0.00042787	0.000453851	0.000451757	1	6428.79	6454.2	1	0	5	0	0	0	1	TRUE	ML	1	listwise	1190	5016	3826	16	0.863786
		EA	Agreeableness (S)	GCSE Math 16	direct	0.301627	0.0248685	12.1289	0	0.252859	0.350118	0.301627	0.319943	0.318466	1	6428.79	6454.2	1	0	5	0	0	0	1	TRUE	ML	1	listwise	1190	5016	3826	16	0
		EA	Agreeableness (S)	GCSE Math 16	total	0.302055	0.0247562	12.2012	0	0.253114	0.350692	0.302055	0.320396	0.318918	1	6428.79	6454.2	1	0	5	0	0	0	1	TRUE	ML	1	listwise	1190	5016	3826	16	0
		Cog	Agreeableness (S)	GCSE Math 16	indirect	0.000427678	0.00124835	0.342596	0.731903	-0.00182184	0.00341343	0.000427678	0.000437115	0.000451555	1	6481.87	6507.27	1	0	5	0	0	5.47945e-10	1	TRUE	ML	1	listwise	1190	5016	3826	16	0.792674
		Cog	Agreeableness (S)	GCSE Math 16	direct	0.247082	0.026698	9.2547	0	0.197411	0.300579	0.247082	0.252534	0.260877	1	6481.87	6507.27	1	0	5	0	0	5.47945e-10	1	TRUE	ML	1	listwise	1190	5016	3826	16	0
		Cog	Agreeableness (S)	GCSE Math 16	total	0.24751	0.0267706	9.2456	0	0.197482	0.301179	0.24751	0.252972	0.261328	1	6481.87	6507.27	1	0	5	0	0	5.47945e-10	1	TRUE	ML	1	listwise	1190	5016	3826	16	0
		NonCog	Agreeableness (S)	GCSE Math 16	indirect	0.00065359	0.00128006	0.510595	0.609635	-0.00171481	0.00376373	0.00065359	0.000674192	0.000690079	1	6522.66	6548.07	1	0	5	0	0	1.13312e-17	1	TRUE	ML	1	listwise	1190	5016	3826	16	0.69474
		NonCog	Agreeableness (S)	GCSE Math 16	direct	0.169348	0.027586	6.13891	8.30886e-10	0.111711	0.222351	0.169348	0.174686	0.178803	1	6522.66	6548.07	1	0	5	0	0	1.13312e-17	1	TRUE	ML	1	listwise	1190	5016	3826	16	1.79006e-09
		NonCog	Agreeableness (S)	GCSE Math 16	total	0.170002	0.0275349	6.17403	6.65691e-10	0.11267	0.222558	0.170002	0.17536	0.179493	1	6522.66	6548.07	1	0	5	0	0	1.13312e-17	1	TRUE	ML	1	listwise	1190	5016	3826	16	1.43933e-09
		EA	Agreeableness (S)	GCSE Science 16	indirect	0.000415535	0.00176041	0.236044	0.813398	-0.00298504	0.00446574	0.000415535	0.00045463	0.000446933	1	6721.06	6746.74	1	0	5	0	0	2.83279e-18	1	TRUE	ML	1	listwise	1256	5016	3760	16	0.863786
		EA	Agreeableness (S)	GCSE Science 16	direct	0.302423	0.0236432	12.7911	0	0.256782	0.350308	0.302423	0.330876	0.325274	1	6721.06	6746.74	1	0	5	0	0	2.83279e-18	1	TRUE	ML	1	listwise	1256	5016	3760	16	0
		EA	Agreeableness (S)	GCSE Science 16	total	0.302838	0.0237679	12.7415	0	0.256858	0.349337	0.302838	0.331331	0.325721	1	6721.06	6746.74	1	0	5	0	0	2.83279e-18	1	TRUE	ML	1	listwise	1256	5016	3760	16	0
		Cog	Agreeableness (S)	GCSE Science 16	indirect	0.000496904	0.00118993	0.417592	0.676245	-0.00145434	0.00334531	0.000496904	0.000520232	0.00053445	1	6809.12	6834.8	1	0	5	0	0	9.09398e-10	1	TRUE	ML	1	listwise	1256	5016	3760	16	0.745859
		Cog	Agreeableness (S)	GCSE Science 16	direct	0.20798	0.0254649	8.16735	2.22045e-16	0.155681	0.255049	0.20798	0.217744	0.223695	1	6809.12	6834.8	1	0	5	0	0	9.09398e-10	1	TRUE	ML	1	listwise	1256	5016	3760	16	6.83214e-16
		Cog	Agreeableness (S)	GCSE Science 16	total	0.208477	0.0254921	8.17811	2.22045e-16	0.156	0.255801	0.208477	0.218264	0.22423	1	6809.12	6834.8	1	0	5	0	0	9.09398e-10	1	TRUE	ML	1	listwise	1256	5016	3760	16	6.83214e-16
		NonCog	Agreeableness (S)	GCSE Science 16	indirect	0.000639978	0.00130616	0.48997	0.624155	-0.00140786	0.0037122	0.000639978	0.000678115	0.000688334	1	6803.67	6829.35	1	0	5	0	0	0	1	TRUE	ML	1	listwise	1256	5016	3760	16	0.706591
		NonCog	Agreeableness (S)	GCSE Science 16	direct	0.213053	0.0241677	8.8156	0	0.163776	0.260485	0.213053	0.225749	0.229151	1	6803.67	6829.35	1	0	5	0	0	0	1	TRUE	ML	1	listwise	1256	5016	3760	16	0
		NonCog	Agreeableness (S)	GCSE Science 16	total	0.213693	0.0241678	8.84205	0	0.164598	0.262674	0.213693	0.226427	0.229839	1	6803.67	6829.35	1	0	5	0	0	0	1	TRUE	ML	1	listwise	1256	5016	3760	16	0
		EA	Ambition (S)	GCSE English 16	indirect	0.00185647	0.00392133	0.473429	0.635907	-0.00541073	0.01029	0.00185647	0.0019538	0.00192475	1	7941.42	7967.7	1	0	5	0	0	1.40915e-10	1	TRUE	ML	1	listwise	1416	5016	3600	16	0.711536
		EA	Ambition (S)	GCSE English 16	direct	0.00703308	0.0254502	0.276346	0.782282	-0.0406269	0.0572368	0.00703308	0.0074018	0.00729175	1	7941.42	7967.7	1	0	5	0	0	1.40915e-10	1	TRUE	ML	1	listwise	1416	5016	3600	16	0.836665
		EA	Ambition (S)	GCSE English 16	total	0.00888955	0.025895	0.343293	0.731378	-0.0396331	0.059667	0.00888955	0.0093556	0.0092165	1	7941.42	7967.7	1	0	5	0	0	1.40915e-10	1	TRUE	ML	1	listwise	1416	5016	3600	16	0.792674
		Cog	Ambition (S)	GCSE English 16	indirect	-0.00130028	0.00407528	-0.319066	0.749677	-0.00998142	0.00661015	-0.00130028	-0.00133366	-0.00134811	1	7941.43	7967.71	1	0	5	0	0	1.3282e-10	1	TRUE	ML	1	listwise	1416	5016	3600	16	0.807636
		Cog	Ambition (S)	GCSE English 16	direct	-0.0111806	0.025388	-0.44039	0.659655	-0.0621329	0.038007	-0.0111806	-0.0114676	-0.0115918	1	7941.43	7967.71	1	0	5	0	0	1.3282e-10	1	TRUE	ML	1	listwise	1416	5016	3600	16	0.731309
		Cog	Ambition (S)	GCSE English 16	total	-0.0124809	0.0257384	-0.484913	0.627738	-0.0627415	0.037883	-0.0124809	-0.0128012	-0.0129399	1	7941.43	7967.71	1	0	5	0	0	1.3282e-10	1	TRUE	ML	1	listwise	1416	5016	3600	16	0.706672
		NonCog	Ambition (S)	GCSE English 16	indirect	0.00258208	0.00376618	0.685598	0.492967	-0.00476744	0.0102384	0.00258208	0.00265133	0.00267705	1	7939.62	7965.9	1	6.2883e-13	5	0	0	1.54654e-10	1	TRUE	ML	1	listwise	1416	5016	3600	16	0.586952
		NonCog	Ambition (S)	GCSE English 16	direct	0.0331316	0.0256459	1.29189	0.196396	-0.0172414	0.0873011	0.0331316	0.0340201	0.0343501	1	7939.62	7965.9	1	6.2883e-13	5	0	0	1.54654e-10	1	TRUE	ML	1	listwise	1416	5016	3600	16	0.267509
		NonCog	Ambition (S)	GCSE English 16	total	0.0357136	0.0259572	1.37587	0.168862	-0.0156983	0.0884019	0.0357136	0.0366714	0.0370272	1	7939.62	7965.9	1	6.2883e-13	5	0	0	1.54654e-10	1	TRUE	ML	1	listwise	1416	5016	3600	16	0.232913
		EA	Ambition (S)	GCSE Math 16	indirect	-0.00169187	0.00421947	-0.400967	0.688444	-0.00977773	0.00663593	-0.00169187	-0.00176909	-0.00176014	1	6635.67	6661.2	1	1.6227e-12	5	0	0	2.09973e-08	1	TRUE	ML	1	listwise	1218	5016	3798	16	0.75792
		EA	Ambition (S)	GCSE Math 16	direct	0.314465	0.025101	12.528	0	0.266399	0.364929	0.314465	0.328818	0.327154	1	6635.67	6661.2	1	1.6227e-12	5	0	0	2.09973e-08	1	TRUE	ML	1	listwise	1218	5016	3798	16	0
		EA	Ambition (S)	GCSE Math 16	total	0.312773	0.0249993	12.5112	0	0.264708	0.36235	0.312773	0.327049	0.325394	1	6635.67	6661.2	1	1.6227e-12	5	0	0	2.09973e-08	1	TRUE	ML	1	listwise	1218	5016	3798	16	0
		Cog	Ambition (S)	GCSE Math 16	indirect	-0.00366618	0.00465797	-0.787076	0.431237	-0.0133085	0.00552393	-0.00366618	-0.00369258	-0.00381412	1	6697.63	6723.16	1	1.0818e-12	5	0	0	1.51179e-08	1	TRUE	ML	1	listwise	1218	5016	3798	16	0.529667
		Cog	Ambition (S)	GCSE Math 16	direct	0.247975	0.0261412	9.48598	0	0.194856	0.29887	0.247975	0.249761	0.257982	1	6697.63	6723.16	1	1.0818e-12	5	0	0	1.51179e-08	1	TRUE	ML	1	listwise	1218	5016	3798	16	0
		Cog	Ambition (S)	GCSE Math 16	total	0.244309	0.026638	9.17145	0	0.188793	0.295376	0.244309	0.246068	0.254167	1	6697.63	6723.16	1	1.0818e-12	5	0	0	1.51179e-08	1	TRUE	ML	1	listwise	1218	5016	3798	16	0
		NonCog	Ambition (S)	GCSE Math 16	indirect	4.54252e-05	0.00418356	0.010858	0.991337	-0.00852103	0.00840415	4.54252e-05	4.61918e-05	4.72582e-05	1	6735.42	6760.95	1	2.1636e-12	5	0	0	2.30605e-08	1	TRUE	ML	1	listwise	1218	5016	3798	16	0.992199
		NonCog	Ambition (S)	GCSE Math 16	direct	0.181429	0.0272126	6.6671	2.60907e-11	0.127969	0.233841	0.181429	0.184492	0.188751	1	6735.42	6760.95	1	2.1636e-12	5	0	0	2.30605e-08	1	TRUE	ML	1	listwise	1218	5016	3798	16	6.23682e-11
		NonCog	Ambition (S)	GCSE Math 16	total	0.181475	0.0274003	6.62309	3.5177e-11	0.127031	0.234708	0.181475	0.184538	0.188798	1	6735.42	6760.95	1	2.1636e-12	5	0	0	2.30605e-08	1	TRUE	ML	1	listwise	1218	5016	3798	16	8.34237e-11
		EA	Ambition (S)	GCSE Science 16	indirect	-5.12352e-05	0.00473811	-0.0108134	0.991372	-0.00953656	0.00931943	-5.12352e-05	-5.46254e-05	-5.38262e-05	1	7018.41	7044.23	1	0	5	0	0	1.70587e-11	1	TRUE	ML	1	listwise	1292	5016	3724	16	0.992199
		EA	Ambition (S)	GCSE Science 16	direct	0.317003	0.0230962	13.7254	0	0.272313	0.364656	0.317003	0.33798	0.333034	1	7018.41	7044.23	1	0	5	0	0	1.70587e-11	1	TRUE	ML	1	listwise	1292	5016	3724	16	0
		EA	Ambition (S)	GCSE Science 16	total	0.316952	0.0235752	13.4443	0	0.271479	0.363806	0.316952	0.337925	0.33298	1	7018.41	7044.23	1	0	5	0	0	1.70587e-11	1	TRUE	ML	1	listwise	1292	5016	3724	16	0
		Cog	Ambition (S)	GCSE Science 16	indirect	-0.00404056	0.00593909	-0.680333	0.496294	-0.0154248	0.00744409	-0.00404056	-0.00413657	-0.00424489	1	7116.36	7142.17	1	5.73763e-13	5	0	0	2.65159e-11	1	TRUE	ML	1	listwise	1292	5016	3724	16	0.590241
		Cog	Ambition (S)	GCSE Science 16	direct	0.212145	0.0255296	8.30977	0	0.160556	0.259579	0.212145	0.217186	0.222873	1	7116.36	7142.17	1	5.73763e-13	5	0	0	2.65159e-11	1	TRUE	ML	1	listwise	1292	5016	3724	16	0
		Cog	Ambition (S)	GCSE Science 16	total	0.208105	0.0263822	7.88808	3.10862e-15	0.156152	0.257103	0.208105	0.21305	0.218629	1	7116.36	7142.17	1	5.73763e-13	5	0	0	2.65159e-11	1	TRUE	ML	1	listwise	1292	5016	3724	16	8.96719e-15
		NonCog	Ambition (S)	GCSE Science 16	indirect	0.00193318	0.00503235	0.384149	0.700868	-0.00759166	0.0126036	0.00193318	0.00199829	0.00203094	1	7109.46	7135.28	1	1.14753e-12	5	0	0	1.91029e-11	1	TRUE	ML	1	listwise	1292	5016	3724	16	0.765976
		NonCog	Ambition (S)	GCSE Science 16	direct	0.221248	0.0249298	8.87486	0	0.173129	0.270986	0.221248	0.2287	0.232436	1	7109.46	7135.28	1	1.14753e-12	5	0	0	1.91029e-11	1	TRUE	ML	1	listwise	1292	5016	3724	16	0
		NonCog	Ambition (S)	GCSE Science 16	total	0.223181	0.0251803	8.86334	0	0.173131	0.27516	0.223181	0.230699	0.234467	1	7109.46	7135.28	1	1.14753e-12	5	0	0	1.91029e-11	1	TRUE	ML	1	listwise	1292	5016	3724	16	0
		EA	Attitudes towards school (S)	GCSE English 16	indirect	0.0100276	0.00472905	2.12043	0.03397	0.00133235	0.0201872	0.0100276	0.0106324	0.0104748	1	7732.02	7758.22	1	0	5	0	0	9.06493e-17	1	TRUE	ML	1	listwise	1394	5016	3622	16	0.0524633
		EA	Attitudes towards school (S)	GCSE English 16	direct	-0.00887152	0.024595	-0.360704	0.718321	-0.056178	0.0382032	-0.00887152	-0.00940657	-0.00926717	1	7732.02	7758.22	1	0	5	0	0	9.06493e-17	1	TRUE	ML	1	listwise	1394	5016	3622	16	0.780077
		EA	Attitudes towards school (S)	GCSE English 16	total	0.00115608	0.0247889	0.0466371	0.962802	-0.0468462	0.0504962	0.00115608	0.00122581	0.00120764	1	7732.02	7758.22	1	0	5	0	0	9.06493e-17	1	TRUE	ML	1	listwise	1394	5016	3622	16	0.974409
		Cog	Attitudes towards school (S)	GCSE English 16	indirect	0.00216371	0.0045747	0.472973	0.636232	-0.00686782	0.0110935	0.00216371	0.00222691	0.00226021	1	7736.4	7762.6	1	0	5	0	0	1.42187e-08	1	TRUE	ML	1	listwise	1394	5016	3622	16	0.711536
		Cog	Attitudes towards school (S)	GCSE English 16	direct	-0.0227034	0.0264993	-0.856754	0.391581	-0.0755738	0.0283561	-0.0227034	-0.0233665	-0.0237159	1	7736.4	7762.6	1	0	5	0	0	1.42187e-08	1	TRUE	ML	1	listwise	1394	5016	3622	16	0.489986
		Cog	Attitudes towards school (S)	GCSE English 16	total	-0.0205397	0.0266113	-0.771839	0.44021	-0.0736808	0.0310727	-0.0205397	-0.0211396	-0.0214557	1	7736.4	7762.6	1	0	5	0	0	1.42187e-08	1	TRUE	ML	1	listwise	1394	5016	3622	16	0.538483
		NonCog	Attitudes towards school (S)	GCSE English 16	indirect	0.0111445	0.00478515	2.32898	0.0198601	0.00232974	0.0212638	0.0111445	0.0115203	0.0116415	1	7730.53	7756.73	1	1.23812e-12	5	0	0	0	1	TRUE	ML	1	listwise	1394	5016	3622	16	0.0314824
		NonCog	Attitudes towards school (S)	GCSE English 16	direct	0.0190993	0.0253169	0.754409	0.450604	-0.0338428	0.0661912	0.0190993	0.0197433	0.0199511	1	7730.53	7756.73	1	1.23812e-12	5	0	0	0	1	TRUE	ML	1	listwise	1394	5016	3622	16	0.550636
		NonCog	Attitudes towards school (S)	GCSE English 16	total	0.0302438	0.0255942	1.18167	0.237337	-0.0228606	0.0758389	0.0302438	0.0312636	0.0315927	1	7730.53	7756.73	1	1.23812e-12	5	0	0	0	1	TRUE	ML	1	listwise	1394	5016	3622	16	0.315747
		EA	Attitudes towards school (S)	GCSE Math 16	indirect	0.0131189	0.00639144	2.05257	0.0401143	0.00107868	0.0261716	0.0131189	0.0138285	0.0138076	1	6470.38	6495.84	1	0	5	0	0	2.53373e-17	1	TRUE	ML	1	listwise	1202	5016	3814	16	0.0615564
		EA	Attitudes towards school (S)	GCSE Math 16	direct	0.288103	0.0240454	11.9817	0	0.242093	0.33513	0.288103	0.303687	0.303227	1	6470.38	6495.84	1	0	5	0	0	2.53373e-17	1	TRUE	ML	1	listwise	1202	5016	3814	16	0
		EA	Attitudes towards school (S)	GCSE Math 16	total	0.301222	0.0242714	12.4106	0	0.254861	0.348744	0.301222	0.317516	0.317035	1	6470.38	6495.84	1	0	5	0	0	2.53373e-17	1	TRUE	ML	1	listwise	1202	5016	3814	16	0
		Cog	Attitudes towards school (S)	GCSE Math 16	indirect	0.000562415	0.0070503	0.0797718	0.936419	-0.0130511	0.0135537	0.000562415	0.000570885	0.000591938	1	6515.16	6540.61	1	1.06759e-12	5	0	0	1.11651e-11	1	TRUE	ML	1	listwise	1202	5016	3814	16	0.957973
		Cog	Attitudes towards school (S)	GCSE Math 16	direct	0.247249	0.0256108	9.65411	0	0.196891	0.296367	0.247249	0.250973	0.260228	1	6515.16	6540.61	1	1.06759e-12	5	0	0	1.11651e-11	1	TRUE	ML	1	listwise	1202	5016	3814	16	0
		Cog	Attitudes towards school (S)	GCSE Math 16	total	0.247811	0.0273223	9.06992	0	0.19449	0.300916	0.247811	0.251544	0.26082	1	6515.16	6540.61	1	1.06759e-12	5	0	0	1.11651e-11	1	TRUE	ML	1	listwise	1202	5016	3814	16	0
		NonCog	Attitudes towards school (S)	GCSE Math 16	indirect	0.0168154	0.00688581	2.44204	0.0146045	0.00456463	0.0311581	0.0168154	0.0172708	0.0176981	1	6561.06	6586.52	1	5.33795e-13	5	0	0	0	1	TRUE	ML	1	listwise	1202	5016	3814	16	0.0234926
		NonCog	Attitudes towards school (S)	GCSE Math 16	direct	0.150462	0.0267373	5.62742	1.82927e-08	0.0982489	0.203324	0.150462	0.154537	0.158361	1	6561.06	6586.52	1	5.33795e-13	5	0	0	0	1	TRUE	ML	1	listwise	1202	5016	3814	16	3.80436e-08
		NonCog	Attitudes towards school (S)	GCSE Math 16	total	0.167278	0.026867	6.22615	4.78046e-10	0.115083	0.221782	0.167278	0.171807	0.176059	1	6561.06	6586.52	1	5.33795e-13	5	0	0	0	1	TRUE	ML	1	listwise	1202	5016	3814	16	1.03923e-09
		EA	Attitudes towards school (S)	GCSE Science 16	indirect	0.016664	0.0071568	2.32842	0.01989	0.00252353	0.0315636	0.016664	0.0181119	0.0178712	1	6753.43	6779.16	1	0	5	0	0	0	1	TRUE	ML	1	listwise	1270	5016	3746	16	0.0314881
		EA	Attitudes towards school (S)	GCSE Science 16	direct	0.287082	0.022726	12.6323	0	0.242758	0.330749	0.287082	0.312025	0.307878	1	6753.43	6779.16	1	0	5	0	0	0	1	TRUE	ML	1	listwise	1270	5016	3746	16	0
		EA	Attitudes towards school (S)	GCSE Science 16	total	0.303746	0.0237322	12.7989	0	0.25683	0.348895	0.303746	0.330137	0.325749	1	6753.43	6779.16	1	0	5	0	0	0	1	TRUE	ML	1	listwise	1270	5016	3746	16	0
		Cog	Attitudes towards school (S)	GCSE Science 16	indirect	0.000427308	0.0078482	0.0544467	0.956579	-0.0155589	0.0156215	0.000427308	0.000444245	0.000458263	1	6836.26	6862	1	0	5	0	0	2.22609e-12	1	TRUE	ML	1	listwise	1270	5016	3746	16	0.971147
		Cog	Attitudes towards school (S)	GCSE Science 16	direct	0.205557	0.0223383	9.20197	0	0.159819	0.248617	0.205557	0.213704	0.220447	1	6836.26	6862	1	0	5	0	0	2.22609e-12	1	TRUE	ML	1	listwise	1270	5016	3746	16	0
		Cog	Attitudes towards school (S)	GCSE Science 16	total	0.205984	0.0240289	8.57234	0	0.15629	0.253275	0.205984	0.214148	0.220906	1	6836.26	6862	1	0	5	0	0	2.22609e-12	1	TRUE	ML	1	listwise	1270	5016	3746	16	0
		NonCog	Attitudes towards school (S)	GCSE Science 16	indirect	0.0219077	0.00706063	3.10279	0.00191706	0.00896806	0.0365387	0.0219077	0.0231098	0.0234947	1	6834.65	6860.39	1	0	5	0	0	0	1	TRUE	ML	1	listwise	1270	5016	3746	16	0.0032958
		NonCog	Attitudes towards school (S)	GCSE Science 16	direct	0.191231	0.0255815	7.47535	7.70495e-14	0.142846	0.240466	0.191231	0.201724	0.205084	1	6834.65	6860.39	1	0	5	0	0	0	1	TRUE	ML	1	listwise	1270	5016	3746	16	2.13532e-13
		NonCog	Attitudes towards school (S)	GCSE Science 16	total	0.213139	0.0260649	8.17724	2.22045e-16	0.162291	0.261363	0.213139	0.224834	0.228579	1	6834.65	6860.39	1	0	5	0	0	0	1	TRUE	ML	1	listwise	1270	5016	3746	16	6.83214e-16
		EA	CEQ Adventures: enjoyment of learning (P)	English Ach 9	indirect	0.0117878	0.00549531	2.14507	0.0319471	0.0017749	0.0231031	0.0117878	0.0122922	0.0123315	1	7602.22	7628.4	1	0	5	0	0	1.13312e-17	1	TRUE	ML	1	listwise	1386	5016	3630	9	0.0474709
		EA	CEQ Adventures: enjoyment of learning (P)	English Ach 9	direct	0.198254	0.0251375	7.88681	3.10862e-15	0.147179	0.249206	0.198254	0.206737	0.207398	1	7602.22	7628.4	1	0	5	0	0	1.13312e-17	1	TRUE	ML	1	listwise	1386	5016	3630	9	9.71445e-15
		EA	CEQ Adventures: enjoyment of learning (P)	English Ach 9	total	0.210042	0.0256398	8.19205	2.22045e-16	0.15941	0.262832	0.210042	0.21903	0.219729	1	7602.22	7628.4	1	0	5	0	0	1.13312e-17	1	TRUE	ML	1	listwise	1386	5016	3630	9	7.44502e-16
		Cog	CEQ Adventures: enjoyment of learning (P)	English Ach 9	indirect	0.014846	0.00527231	2.81585	0.00486482	0.00567964	0.0261009	0.014846	0.0155016	0.0155307	1	7591.16	7617.33	1	0	5	0	0	1.13312e-17	1	TRUE	ML	1	listwise	1386	5016	3630	9	0.00830224
		Cog	CEQ Adventures: enjoyment of learning (P)	English Ach 9	direct	0.209366	0.025137	8.32899	0	0.156806	0.255962	0.209366	0.218611	0.219021	1	7591.16	7617.33	1	0	5	0	0	1.13312e-17	1	TRUE	ML	1	listwise	1386	5016	3630	9	0
		Cog	CEQ Adventures: enjoyment of learning (P)	English Ach 9	total	0.224212	0.0252411	8.88282	0	0.169699	0.272597	0.224212	0.234113	0.234552	1	7591.16	7617.33	1	0	5	0	0	1.13312e-17	1	TRUE	ML	1	listwise	1386	5016	3630	9	0
		NonCog	CEQ Adventures: enjoyment of learning (P)	English Ach 9	indirect	0.00664768	0.00552827	1.20249	0.229175	-0.00445012	0.0178132	0.00664768	0.00695322	0.00695426	1	7659.22	7685.4	1	0	5	0	0	5.66558e-18	1	TRUE	ML	1	listwise	1386	5016	3630	9	0.27559
		NonCog	CEQ Adventures: enjoyment of learning (P)	English Ach 9	direct	0.0791936	0.0257225	3.07877	0.00207857	0.0267361	0.127111	0.0791936	0.0828336	0.0828459	1	7659.22	7685.4	1	0	5	0	0	5.66558e-18	1	TRUE	ML	1	listwise	1386	5016	3630	9	0.00387184
		NonCog	CEQ Adventures: enjoyment of learning (P)	English Ach 9	total	0.0858413	0.0261218	3.28619	0.00101553	0.0323227	0.136697	0.0858413	0.0897868	0.0898002	1	7659.22	7685.4	1	0	5	0	0	5.66558e-18	1	TRUE	ML	1	listwise	1386	5016	3630	9	0.00202113
		EA	CEQ Adventures: enjoyment of learning (P)	Math Ach 9	indirect	0.0122805	0.00527027	2.33015	0.0197984	0.00266778	0.0238766	0.0122805	0.0125609	0.0125704	1	7645.59	7671.74	1	0	5	0	0	1.13312e-17	1	TRUE	ML	1	listwise	1381	5016	3635	9	0.0303689
		EA	CEQ Adventures: enjoyment of learning (P)	Math Ach 9	direct	0.18055	0.0248608	7.26244	3.8014e-13	0.13187	0.230131	0.18055	0.184672	0.184813	1	7645.59	7671.74	1	0	5	0	0	1.13312e-17	1	TRUE	ML	1	listwise	1381	5016	3635	9	1.01442e-12
		EA	CEQ Adventures: enjoyment of learning (P)	Math Ach 9	total	0.192831	0.0251531	7.66629	1.77636e-14	0.142682	0.243472	0.192831	0.197233	0.197384	1	7645.59	7671.74	1	0	5	0	0	1.13312e-17	1	TRUE	ML	1	listwise	1381	5016	3635	9	5.20845e-14
		Cog	CEQ Adventures: enjoyment of learning (P)	Math Ach 9	indirect	0.0149133	0.00548156	2.72062	0.00651587	0.00538628	0.0272405	0.0149133	0.0152808	0.0152654	1	7624.5	7650.66	1	0	5	0	0	1.13312e-17	1	TRUE	ML	1	listwise	1381	5016	3635	9	0.0109624
		Cog	CEQ Adventures: enjoyment of learning (P)	Math Ach 9	direct	0.209575	0.0249503	8.3997	0	0.160585	0.261825	0.209575	0.21474	0.214523	1	7624.5	7650.66	1	0	5	0	0	1.13312e-17	1	TRUE	ML	1	listwise	1381	5016	3635	9	0
		Cog	CEQ Adventures: enjoyment of learning (P)	Math Ach 9	total	0.224488	0.0256119	8.765	0	0.173317	0.278267	0.224488	0.230021	0.229788	1	7624.5	7650.66	1	0	5	0	0	1.13312e-17	1	TRUE	ML	1	listwise	1381	5016	3635	9	0
		NonCog	CEQ Adventures: enjoyment of learning (P)	Math Ach 9	indirect	0.00680957	0.00568313	1.19821	0.230836	-0.00456426	0.0186982	0.00680957	0.00698355	0.00697035	1	7693.4	7719.56	1	1.22657e-12	5	0	0	5.66558e-18	1	TRUE	ML	1	listwise	1381	5016	3635	9	0.277353
		NonCog	CEQ Adventures: enjoyment of learning (P)	Math Ach 9	direct	0.0638942	0.0262492	2.43414	0.0149273	0.0108888	0.118347	0.0638942	0.0655267	0.0654028	1	7693.4	7719.56	1	1.22657e-12	5	0	0	5.66558e-18	1	TRUE	ML	1	listwise	1381	5016	3635	9	0.0233752
		NonCog	CEQ Adventures: enjoyment of learning (P)	Math Ach 9	total	0.0707038	0.0267469	2.64343	0.00820697	0.0170089	0.124777	0.0707038	0.0725102	0.0723731	1	7693.4	7719.56	1	1.22657e-12	5	0	0	5.66558e-18	1	TRUE	ML	1	listwise	1381	5016	3635	9	0.0135202
		EA	CEQ Adventures: enjoyment of learning (P)	Overall (E&M) Ach 9	indirect	0.0127829	0.00564402	2.26485	0.023522	0.0023889	0.0244612	0.0127829	0.0132148	0.0132329	1	7512.44	7538.54	1	0	5	0	0	1.13312e-17	1	TRUE	ML	1	listwise	1366	5016	3650	9	0.0355827
		EA	CEQ Adventures: enjoyment of learning (P)	Overall (E&M) Ach 9	direct	0.202678	0.0239494	8.46273	0	0.15293	0.249716	0.202678	0.209527	0.209813	1	7512.44	7538.54	1	0	5	0	0	1.13312e-17	1	TRUE	ML	1	listwise	1366	5016	3650	9	0
		EA	CEQ Adventures: enjoyment of learning (P)	Overall (E&M) Ach 9	total	0.21546	0.0245214	8.78664	0	0.167589	0.262244	0.21546	0.222742	0.223046	1	7512.44	7538.54	1	0	5	0	0	1.13312e-17	1	TRUE	ML	1	listwise	1366	5016	3650	9	0
		Cog	CEQ Adventures: enjoyment of learning (P)	Overall (E&M) Ach 9	indirect	0.0159679	0.00566353	2.81943	0.00481091	0.00561931	0.027961	0.0159679	0.0165335	0.0165301	1	7491.75	7517.85	1	0	5	0	0	4.53247e-17	1	TRUE	ML	1	listwise	1366	5016	3650	9	0.00823984
		Cog	CEQ Adventures: enjoyment of learning (P)	Overall (E&M) Ach 9	direct	0.227254	0.0246677	9.21261	0	0.178105	0.273099	0.227254	0.235303	0.235255	1	7491.75	7517.85	1	0	5	0	0	4.53247e-17	1	TRUE	ML	1	listwise	1366	5016	3650	9	0
		Cog	CEQ Adventures: enjoyment of learning (P)	Overall (E&M) Ach 9	total	0.243222	0.0251031	9.68891	0	0.192526	0.289862	0.243222	0.251837	0.251785	1	7491.75	7517.85	1	0	5	0	0	4.53247e-17	1	TRUE	ML	1	listwise	1366	5016	3650	9	0
		NonCog	CEQ Adventures: enjoyment of learning (P)	Overall (E&M) Ach 9	indirect	0.00675419	0.00603047	1.12001	0.26271	-0.00527433	0.0184093	0.00675419	0.00700654	0.00699198	1	7572.08	7598.18	1	0	5	0	0	4.53247e-17	1	TRUE	ML	1	listwise	1366	5016	3650	9	0.313973
		NonCog	CEQ Adventures: enjoyment of learning (P)	Overall (E&M) Ach 9	direct	0.0752102	0.0247557	3.0381	0.00238073	0.0249111	0.124472	0.0752102	0.0780203	0.0778582	1	7572.08	7598.18	1	0	5	0	0	4.53247e-17	1	TRUE	ML	1	listwise	1366	5016	3650	9	0.00437747
		NonCog	CEQ Adventures: enjoyment of learning (P)	Overall (E&M) Ach 9	total	0.0819644	0.0256827	3.19142	0.00141574	0.0310586	0.132602	0.0819644	0.0850268	0.0848502	1	7572.08	7598.18	1	0	5	0	0	4.53247e-17	1	TRUE	ML	1	listwise	1366	5016	3650	9	0.00274855
		EA	CEQ Adventures: enjoyment of learning (P)	Science Ach 9	indirect	0.0110818	0.00490736	2.25819	0.0239337	0.00205082	0.0218196	0.0110818	0.0115777	0.0115776	1	7513.6	7539.7	1	0	5	0	0	9.13548e-17	1	TRUE	ML	1	listwise	1367	5016	3649	9	0.036167
		EA	CEQ Adventures: enjoyment of learning (P)	Science Ach 9	direct	0.192387	0.0260008	7.39925	1.37002e-13	0.140358	0.245396	0.192387	0.200997	0.200994	1	7513.6	7539.7	1	0	5	0	0	9.13548e-17	1	TRUE	ML	1	listwise	1367	5016	3649	9	3.77615e-13
		EA	CEQ Adventures: enjoyment of learning (P)	Science Ach 9	total	0.203468	0.0261353	7.78518	6.88338e-15	0.150065	0.255721	0.203468	0.212575	0.212571	1	7513.6	7539.7	1	0	5	0	0	9.13548e-17	1	TRUE	ML	1	listwise	1367	5016	3649	9	2.07814e-14
		Cog	CEQ Adventures: enjoyment of learning (P)	Science Ach 9	indirect	0.0124836	0.00475213	2.62695	0.00861547	0.00354488	0.0221797	0.0124836	0.0130659	0.0130421	1	7491.95	7518.05	1	0	5	0	0	9.13548e-17	1	TRUE	ML	1	listwise	1367	5016	3649	9	0.014063
		Cog	CEQ Adventures: enjoyment of learning (P)	Science Ach 9	direct	0.221333	0.0265116	8.34854	0	0.169102	0.272483	0.221333	0.231658	0.231236	1	7491.95	7518.05	1	0	5	0	0	9.13548e-17	1	TRUE	ML	1	listwise	1367	5016	3649	9	0
		Cog	CEQ Adventures: enjoyment of learning (P)	Science Ach 9	total	0.233817	0.0268194	8.71821	0	0.18115	0.28574	0.233817	0.244724	0.244278	1	7491.95	7518.05	1	0	5	0	0	9.13548e-17	1	TRUE	ML	1	listwise	1367	5016	3649	9	0
		NonCog	CEQ Adventures: enjoyment of learning (P)	Science Ach 9	indirect	0.00676726	0.00505764	1.33803	0.180888	-0.00296792	0.0174437	0.00676726	0.00707183	0.00707002	1	7568.71	7594.81	1	0	5	0	0	5.66558e-18	1	TRUE	ML	1	listwise	1367	5016	3649	9	0.221068
		NonCog	CEQ Adventures: enjoyment of learning (P)	Science Ach 9	direct	0.068147	0.0241461	2.82227	0.00476844	0.0203399	0.115487	0.068147	0.071214	0.0711959	1	7568.71	7594.81	1	0	5	0	0	5.66558e-18	1	TRUE	ML	1	listwise	1367	5016	3649	9	0.00818677
		NonCog	CEQ Adventures: enjoyment of learning (P)	Science Ach 9	total	0.0749143	0.0244297	3.06653	0.00216559	0.0278033	0.123644	0.0749143	0.0782859	0.0782659	1	7568.71	7594.81	1	0	5	0	0	5.66558e-18	1	TRUE	ML	1	listwise	1367	5016	3649	9	0.00401818
		EA	CEQ Adventures: enjoyment of learning (S)	English Ach 9	indirect	0.00099993	0.00158795	0.629697	0.528893	-0.00178591	0.004674	0.00099993	0.0010408	0.00105311	1	7518.91	7545.01	1	6.06626e-13	5	0	0	2.68356e-12	1	TRUE	ML	1	listwise	1366	5016	3650	9	0.582035
		EA	CEQ Adventures: enjoyment of learning (S)	English Ach 9	direct	0.203511	0.0255534	7.96416	1.55431e-15	0.153671	0.250743	0.203511	0.211829	0.214335	1	7518.91	7545.01	1	6.06626e-13	5	0	0	2.68356e-12	1	TRUE	ML	1	listwise	1366	5016	3650	9	4.93295e-15
		EA	CEQ Adventures: enjoyment of learning (S)	English Ach 9	total	0.204511	0.0254604	8.03253	8.88178e-16	0.154396	0.252103	0.204511	0.21287	0.215388	1	7518.91	7545.01	1	6.06626e-13	5	0	0	2.68356e-12	1	TRUE	ML	1	listwise	1366	5016	3650	9	2.86347e-15
		Cog	CEQ Adventures: enjoyment of learning (S)	English Ach 9	indirect	0.00193025	0.0017603	1.09655	0.272838	-0.000471143	0.00602504	0.00193025	0.00203219	0.00203292	1	7504.99	7531.09	1	6.06626e-13	5	0	0	4.53247e-17	1	TRUE	ML	1	listwise	1366	5016	3650	9	0.324807
		Cog	CEQ Adventures: enjoyment of learning (S)	English Ach 9	direct	0.218987	0.0260022	8.42187	0	0.167657	0.268703	0.218987	0.230552	0.230634	1	7504.99	7531.09	1	6.06626e-13	5	0	0	4.53247e-17	1	TRUE	ML	1	listwise	1366	5016	3650	9	0
		Cog	CEQ Adventures: enjoyment of learning (S)	English Ach 9	total	0.220917	0.0261334	8.45345	0	0.16986	0.270291	0.220917	0.232584	0.232667	1	7504.99	7531.09	1	6.06626e-13	5	0	0	4.53247e-17	1	TRUE	ML	1	listwise	1366	5016	3650	9	0
		NonCog	CEQ Adventures: enjoyment of learning (S)	English Ach 9	indirect	0.000372533	0.00156951	0.237357	0.81238	-0.0026615	0.00388792	0.000372533	0.000391586	0.000392347	1	7573.17	7599.27	1	0	5	0	0	3.53271e-12	1	TRUE	ML	1	listwise	1366	5016	3650	9	0.841309
		NonCog	CEQ Adventures: enjoyment of learning (S)	English Ach 9	direct	0.0774244	0.0247986	3.12212	0.00179551	0.0303694	0.126224	0.0774244	0.0813843	0.0815424	1	7573.17	7599.27	1	0	5	0	0	3.53271e-12	1	TRUE	ML	1	listwise	1366	5016	3650	9	0.00340093
		NonCog	CEQ Adventures: enjoyment of learning (S)	English Ach 9	total	0.077797	0.0249176	3.12217	0.00179522	0.0303323	0.126625	0.077797	0.0817759	0.0819348	1	7573.17	7599.27	1	0	5	0	0	3.53271e-12	1	TRUE	ML	1	listwise	1366	5016	3650	9	0.00340093
		EA	CEQ Adventures: enjoyment of learning (S)	Math Ach 9	indirect	0.000731285	0.00131118	0.557729	0.57703	-0.00161949	0.00385343	0.000731285	0.000751977	0.000759042	1	7549.83	7575.91	1	0	5	0	0	3.59312e-12	1	TRUE	ML	1	listwise	1362	5016	3654	9	0.626728
		EA	CEQ Adventures: enjoyment of learning (S)	Math Ach 9	direct	0.183974	0.0248761	7.39561	1.40776e-13	0.137535	0.232639	0.183974	0.18918	0.190957	1	7549.83	7575.91	1	0	5	0	0	3.59312e-12	1	TRUE	ML	1	listwise	1362	5016	3654	9	3.86524e-13
		EA	CEQ Adventures: enjoyment of learning (S)	Math Ach 9	total	0.184706	0.0248963	7.41901	1.17906e-13	0.138142	0.232619	0.184706	0.189932	0.191716	1	7549.83	7575.91	1	0	5	0	0	3.59312e-12	1	TRUE	ML	1	listwise	1362	5016	3654	9	3.27516e-13
		Cog	CEQ Adventures: enjoyment of learning (S)	Math Ach 9	indirect	0.00141545	0.00157275	0.899983	0.368129	-0.000628743	0.00542581	0.00141545	0.00147318	0.00146917	1	7524.61	7550.69	1	0	5	0	0	0	1	TRUE	ML	1	listwise	1362	5016	3654	9	0.424765
		Cog	CEQ Adventures: enjoyment of learning (S)	Math Ach 9	direct	0.21944	0.0250404	8.76346	0	0.16758	0.268072	0.21944	0.228392	0.227769	1	7524.61	7550.69	1	0	5	0	0	0	1	TRUE	ML	1	listwise	1362	5016	3654	9	0
		Cog	CEQ Adventures: enjoyment of learning (S)	Math Ach 9	total	0.220856	0.0251515	8.78101	0	0.169915	0.269707	0.220856	0.229865	0.229239	1	7524.61	7550.69	1	0	5	0	0	0	1	TRUE	ML	1	listwise	1362	5016	3654	9	0
		NonCog	CEQ Adventures: enjoyment of learning (S)	Math Ach 9	indirect	8.39817e-05	0.00140773	0.0596574	0.952428	-0.00286	0.00298692	8.39817e-05	8.71501e-05	8.71693e-05	1	7594.64	7620.73	1	0	5	0	0	4.59467e-12	1	TRUE	ML	1	listwise	1362	5016	3654	9	0.961879
		NonCog	CEQ Adventures: enjoyment of learning (S)	Math Ach 9	direct	0.0603086	0.0267651	2.25326	0.0242429	0.0074193	0.108519	0.0603086	0.0625838	0.0625976	1	7594.64	7620.73	1	0	5	0	0	4.59467e-12	1	TRUE	ML	1	listwise	1362	5016	3654	9	0.0365568
		NonCog	CEQ Adventures: enjoyment of learning (S)	Math Ach 9	total	0.0603926	0.0267595	2.25686	0.0240167	0.00848647	0.108383	0.0603926	0.0626709	0.0626848	1	7594.64	7620.73	1	0	5	0	0	4.59467e-12	1	TRUE	ML	1	listwise	1362	5016	3654	9	0.036254
		EA	CEQ Adventures: enjoyment of learning (S)	Overall (E&M) Ach 9	indirect	0.00122956	0.00158687	0.774834	0.438438	-0.00124574	0.00482852	0.00122956	0.00127606	0.00128895	1	7421.97	7447.99	1	0	5	0	0	3.6013e-12	1	TRUE	ML	1	listwise	1347	5016	3669	9	0.493113
		EA	CEQ Adventures: enjoyment of learning (S)	Overall (E&M) Ach 9	direct	0.207116	0.025049	8.26845	2.22045e-16	0.158356	0.258432	0.207116	0.214949	0.21712	1	7421.97	7447.99	1	0	5	0	0	3.6013e-12	1	TRUE	ML	1	listwise	1347	5016	3669	9	7.44502e-16
		EA	CEQ Adventures: enjoyment of learning (S)	Overall (E&M) Ach 9	total	0.208346	0.025138	8.28809	2.22045e-16	0.158543	0.25919	0.208346	0.216225	0.218409	1	7421.97	7447.99	1	0	5	0	0	3.6013e-12	1	TRUE	ML	1	listwise	1347	5016	3669	9	7.44502e-16
		Cog	CEQ Adventures: enjoyment of learning (S)	Overall (E&M) Ach 9	indirect	0.00205488	0.00174428	1.17807	0.238768	-0.000345421	0.00643248	0.00205488	0.00215831	0.00215414	1	7396.84	7422.87	1	0	5	0	0	2.28387e-17	1	TRUE	ML	1	listwise	1347	5016	3669	9	0.28592
		Cog	CEQ Adventures: enjoyment of learning (S)	Overall (E&M) Ach 9	direct	0.237783	0.0248707	9.56078	0	0.186993	0.28699	0.237783	0.249751	0.249269	1	7396.84	7422.87	1	0	5	0	0	2.28387e-17	1	TRUE	ML	1	listwise	1347	5016	3669	9	0
		Cog	CEQ Adventures: enjoyment of learning (S)	Overall (E&M) Ach 9	total	0.239838	0.024973	9.60388	0	0.189528	0.28915	0.239838	0.251909	0.251423	1	7396.84	7422.87	1	0	5	0	0	2.28387e-17	1	TRUE	ML	1	listwise	1347	5016	3669	9	0
		NonCog	CEQ Adventures: enjoyment of learning (S)	Overall (E&M) Ach 9	indirect	0.000348901	0.00163263	0.213705	0.830777	-0.00301679	0.0039139	0.000348901	0.000365737	0.000365754	1	7478.94	7504.97	1	0	5	0	0	5.39832e-12	1	TRUE	ML	1	listwise	1347	5016	3669	9	0.85849
		NonCog	CEQ Adventures: enjoyment of learning (S)	Overall (E&M) Ach 9	direct	0.0717257	0.0252638	2.83907	0.00452449	0.0206535	0.124146	0.0717257	0.0751868	0.0751902	1	7478.94	7504.97	1	0	5	0	0	5.39832e-12	1	TRUE	ML	1	listwise	1347	5016	3669	9	0.00787228
		NonCog	CEQ Adventures: enjoyment of learning (S)	Overall (E&M) Ach 9	total	0.0720746	0.0253805	2.83976	0.00451468	0.0210476	0.125196	0.0720746	0.0755525	0.075556	1	7478.94	7504.97	1	0	5	0	0	5.39832e-12	1	TRUE	ML	1	listwise	1347	5016	3669	9	0.00786482
		EA	CEQ Adventures: enjoyment of learning (S)	Science Ach 9	indirect	0.000601628	0.00133033	0.452239	0.651096	-0.00181821	0.0038295	0.000601628	0.000629249	0.000633833	1	7416.62	7442.66	1	0	5	0	0	1.2391e-11	1	TRUE	ML	1	listwise	1348	5016	3668	9	0.696033
		EA	CEQ Adventures: enjoyment of learning (S)	Science Ach 9	direct	0.194405	0.026715	7.27698	3.41283e-13	0.140966	0.246824	0.194405	0.20333	0.204811	1	7416.62	7442.66	1	0	5	0	0	1.2391e-11	1	TRUE	ML	1	listwise	1348	5016	3668	9	9.12435e-13
		EA	CEQ Adventures: enjoyment of learning (S)	Science Ach 9	total	0.195006	0.0266551	7.31592	2.55573e-13	0.141673	0.247807	0.195006	0.203959	0.205445	1	7416.62	7442.66	1	0	5	0	0	1.2391e-11	1	TRUE	ML	1	listwise	1348	5016	3668	9	6.88454e-13
		Cog	CEQ Adventures: enjoyment of learning (S)	Science Ach 9	indirect	0.00116053	0.00141961	0.817496	0.413645	-0.000880986	0.00473201	0.00116053	0.0012272	0.00122265	1	7392.05	7418.09	1	0	5	0	0	0	1	TRUE	ML	1	listwise	1348	5016	3668	9	0.467644
		Cog	CEQ Adventures: enjoyment of learning (S)	Science Ach 9	direct	0.227221	0.0251732	9.02632	0	0.179424	0.279982	0.227221	0.240276	0.239384	1	7392.05	7418.09	1	0	5	0	0	0	1	TRUE	ML	1	listwise	1348	5016	3668	9	0
		Cog	CEQ Adventures: enjoyment of learning (S)	Science Ach 9	total	0.228381	0.0252185	9.05611	0	0.180079	0.280236	0.228381	0.241503	0.240607	1	7392.05	7418.09	1	0	5	0	0	0	1	TRUE	ML	1	listwise	1348	5016	3668	9	0
		NonCog	CEQ Adventures: enjoyment of learning (S)	Science Ach 9	indirect	4.97509e-05	0.00134045	0.037115	0.970393	-0.00311645	0.00278551	4.97509e-05	5.2355e-05	5.24141e-05	1	7467.6	7493.63	1	0	5	0	0	1.43707e-11	1	TRUE	ML	1	listwise	1348	5016	3668	9	0.975184
		NonCog	CEQ Adventures: enjoyment of learning (S)	Science Ach 9	direct	0.06517	0.0251389	2.5924	0.00953086	0.015996	0.113541	0.06517	0.0685813	0.0686587	1	7467.6	7493.63	1	0	5	0	0	1.43707e-11	1	TRUE	ML	1	listwise	1348	5016	3668	9	0.0154511
		NonCog	CEQ Adventures: enjoyment of learning (S)	Science Ach 9	total	0.0652198	0.0251959	2.58851	0.00963928	0.0150264	0.115152	0.0652198	0.0686336	0.0687111	1	7467.6	7493.63	1	0	5	0	0	1.43707e-11	1	TRUE	ML	1	listwise	1348	5016	3668	9	0.0156091
		EA	CEQ Classroom satisfaction (P)	English Ach 9	indirect	0.000365838	0.00460578	0.0794301	0.936691	-0.00778975	0.00991771	0.000365838	0.000381846	0.000383112	1	7516.72	7542.89	1	0	5	0	0	5.93865e-09	1	TRUE	ML	1	listwise	1386	5012	3626	9	0.950701
		EA	CEQ Classroom satisfaction (P)	English Ach 9	direct	0.208737	0.0258214	8.08388	6.66134e-16	0.157227	0.26043	0.208737	0.217871	0.218594	1	7516.72	7542.89	1	0	5	0	0	5.93865e-09	1	TRUE	ML	1	listwise	1386	5012	3626	9	2.15737e-15
		EA	CEQ Classroom satisfaction (P)	English Ach 9	total	0.209103	0.0258169	8.09947	4.44089e-16	0.157567	0.259915	0.209103	0.218253	0.218977	1	7516.72	7542.89	1	0	5	0	0	5.93865e-09	1	TRUE	ML	1	listwise	1386	5012	3626	9	1.46149e-15
		Cog	CEQ Classroom satisfaction (P)	English Ach 9	indirect	0.0104751	0.00442562	2.36691	0.0179372	0.0022226	0.0193129	0.0104751	0.010953	0.0109697	1	7506.46	7532.63	1	0	5	0	0	4.67196e-17	1	TRUE	ML	1	listwise	1386	5012	3626	9	0.0277229
		Cog	CEQ Classroom satisfaction (P)	English Ach 9	direct	0.213892	0.0256511	8.33853	0	0.164587	0.266896	0.213892	0.223652	0.223992	1	7506.46	7532.63	1	0	5	0	0	4.67196e-17	1	TRUE	ML	1	listwise	1386	5012	3626	9	0
		Cog	CEQ Classroom satisfaction (P)	English Ach 9	total	0.224367	0.0259643	8.64137	0	0.172961	0.278488	0.224367	0.234605	0.234962	1	7506.46	7532.63	1	0	5	0	0	4.67196e-17	1	TRUE	ML	1	listwise	1386	5012	3626	9	0
		NonCog	CEQ Classroom satisfaction (P)	English Ach 9	indirect	-0.0020366	0.00443786	-0.458915	0.646295	-0.010919	0.00651001	-0.0020366	-0.00213122	-0.00213277	1	7574.29	7600.46	1	0	5	0	0	5.76441e-09	1	TRUE	ML	1	listwise	1386	5012	3626	9	0.691939
		NonCog	CEQ Classroom satisfaction (P)	English Ach 9	direct	0.0864845	0.0255963	3.37879	0.000728055	0.0335381	0.135768	0.0864845	0.0905024	0.0905681	1	7574.29	7600.46	1	0	5	0	0	5.76441e-09	1	TRUE	ML	1	listwise	1386	5012	3626	9	0.00149493
		NonCog	CEQ Classroom satisfaction (P)	English Ach 9	total	0.0844479	0.0255332	3.30737	0.000941757	0.0302673	0.136342	0.0844479	0.0883712	0.0884354	1	7574.29	7600.46	1	0	5	0	0	5.76441e-09	1	TRUE	ML	1	listwise	1386	5012	3626	9	0.00188219
		EA	CEQ Classroom satisfaction (P)	Math Ach 9	indirect	0.000565167	0.00381799	0.148027	0.882321	-0.00704245	0.00860931	0.000565167	0.000578782	0.000579293	1	7583.2	7609.35	1	0	5	0	0	3.65084e-09	1	TRUE	ML	1	listwise	1381	5012	3631	9	0.904538
		EA	CEQ Classroom satisfaction (P)	Math Ach 9	direct	0.191035	0.0250544	7.62482	2.44249e-14	0.140687	0.237057	0.191035	0.195637	0.19581	1	7583.2	7609.35	1	0	5	0	0	3.65084e-09	1	TRUE	ML	1	listwise	1381	5012	3631	9	7.05994e-14
		EA	CEQ Classroom satisfaction (P)	Math Ach 9	total	0.1916	0.0253215	7.56671	3.81917e-14	0.140404	0.238857	0.1916	0.196216	0.196389	1	7583.2	7609.35	1	0	5	0	0	3.65084e-09	1	TRUE	ML	1	listwise	1381	5012	3631	9	1.08846e-13
		Cog	CEQ Classroom satisfaction (P)	Math Ach 9	indirect	0.00871666	0.00400253	2.17779	0.0294218	0.00180508	0.0179075	0.00871666	0.00894683	0.00893454	1	7561.2	7587.35	1	0	5	0	0	4.67196e-17	1	TRUE	ML	1	listwise	1381	5012	3631	9	0.0439477
		Cog	CEQ Classroom satisfaction (P)	Math Ach 9	direct	0.215774	0.0252563	8.54336	0	0.16845	0.264868	0.215774	0.221472	0.221168	1	7561.2	7587.35	1	0	5	0	0	4.67196e-17	1	TRUE	ML	1	listwise	1381	5012	3631	9	0
		Cog	CEQ Classroom satisfaction (P)	Math Ach 9	total	0.224491	0.025711	8.73133	0	0.177007	0.274497	0.224491	0.230419	0.230102	1	7561.2	7587.35	1	0	5	0	0	4.67196e-17	1	TRUE	ML	1	listwise	1381	5012	3631	9	0
		NonCog	CEQ Classroom satisfaction (P)	Math Ach 9	indirect	-0.00143751	0.00381001	-0.377299	0.705952	-0.00908731	0.00569666	-0.00143751	-0.00147538	-0.00147344	1	7630.77	7656.92	1	0	5	0	0	3.58325e-09	1	TRUE	ML	1	listwise	1381	5012	3631	9	0.747386
		NonCog	CEQ Classroom satisfaction (P)	Math Ach 9	direct	0.0704912	0.0254633	2.76834	0.00563422	0.0219472	0.121378	0.0704912	0.0723482	0.0722532	1	7630.77	7656.92	1	0	5	0	0	3.58325e-09	1	TRUE	ML	1	listwise	1381	5012	3631	9	0.00956945
		NonCog	CEQ Classroom satisfaction (P)	Math Ach 9	total	0.0690537	0.0257899	2.67754	0.00741645	0.0185559	0.12164	0.0690537	0.0708728	0.0707797	1	7630.77	7656.92	1	0	5	0	0	3.58325e-09	1	TRUE	ML	1	listwise	1381	5012	3631	9	0.0123319
		EA	CEQ Classroom satisfaction (P)	Overall (E&M) Ach 9	indirect	0.000470128	0.00464128	0.101293	0.919318	-0.0088439	0.0098386	0.000470128	0.00048664	0.000487366	1	7446.76	7472.86	1	0	5	0	0	2.86157e-09	1	TRUE	ML	1	listwise	1366	5012	3646	9	0.935734
		EA	CEQ Classroom satisfaction (P)	Overall (E&M) Ach 9	direct	0.213811	0.0249676	8.56355	0	0.16541	0.265807	0.213811	0.221321	0.221651	1	7446.76	7472.86	1	0	5	0	0	2.86157e-09	1	TRUE	ML	1	listwise	1366	5012	3646	9	0
		EA	CEQ Classroom satisfaction (P)	Overall (E&M) Ach 9	total	0.214281	0.024807	8.63795	0	0.166026	0.264747	0.214281	0.221807	0.222138	1	7446.76	7472.86	1	0	5	0	0	2.86157e-09	1	TRUE	ML	1	listwise	1366	5012	3646	9	0
		Cog	CEQ Classroom satisfaction (P)	Overall (E&M) Ach 9	indirect	0.0105379	0.00440251	2.39361	0.0166834	0.00258553	0.019952	0.0105379	0.0109305	0.0109243	1	7426.46	7452.56	1	0	5	0	0	9.06493e-17	1	TRUE	ML	1	listwise	1366	5012	3646	9	0.0258974
		Cog	CEQ Classroom satisfaction (P)	Overall (E&M) Ach 9	direct	0.232763	0.0240245	9.68859	0	0.184766	0.282349	0.232763	0.241436	0.241298	1	7426.46	7452.56	1	0	5	0	0	9.06493e-17	1	TRUE	ML	1	listwise	1366	5012	3646	9	0
		Cog	CEQ Classroom satisfaction (P)	Overall (E&M) Ach 9	total	0.243301	0.0247539	9.82879	0	0.197749	0.294277	0.243301	0.252367	0.252222	1	7426.46	7452.56	1	0	5	0	0	9.06493e-17	1	TRUE	ML	1	listwise	1366	5012	3646	9	0
		NonCog	CEQ Classroom satisfaction (P)	Overall (E&M) Ach 9	indirect	-0.00221434	0.00457121	-0.48441	0.628095	-0.0117083	0.00680377	-0.00221434	-0.00229897	-0.00229553	1	7506.9	7532.99	1	6.06626e-13	5	0	0	2.75176e-09	1	TRUE	ML	1	listwise	1366	5012	3646	9	0.673972
		NonCog	CEQ Classroom satisfaction (P)	Overall (E&M) Ach 9	direct	0.0825257	0.0260438	3.16873	0.00153107	0.0326956	0.13624	0.0825257	0.0856797	0.0855516	1	7506.9	7532.99	1	6.06626e-13	5	0	0	2.75176e-09	1	TRUE	ML	1	listwise	1366	5012	3646	9	0.00294835
		NonCog	CEQ Classroom satisfaction (P)	Overall (E&M) Ach 9	total	0.0803113	0.0263282	3.0504	0.00228539	0.0287364	0.134487	0.0803113	0.0833807	0.0832561	1	7506.9	7532.99	1	6.06626e-13	5	0	0	2.75176e-09	1	TRUE	ML	1	listwise	1366	5012	3646	9	0.00422397
		EA	CEQ Classroom satisfaction (P)	Science Ach 9	indirect	0.000971859	0.00323252	0.300651	0.763681	-0.00566472	0.00752311	0.000971859	0.00101725	0.00101736	1	7442.23	7468.34	1	0	5	0	0	4.38212e-09	1	TRUE	ML	1	listwise	1367	5012	3645	9	0.799005
		EA	CEQ Classroom satisfaction (P)	Science Ach 9	direct	0.20102	0.0256434	7.83908	4.44089e-15	0.149774	0.250199	0.20102	0.210409	0.210432	1	7442.23	7468.34	1	0	5	0	0	4.38212e-09	1	TRUE	ML	1	listwise	1367	5012	3645	9	1.36385e-14
		EA	CEQ Classroom satisfaction (P)	Science Ach 9	total	0.201992	0.0256751	7.86723	3.55271e-15	0.151181	0.251748	0.201992	0.211427	0.21145	1	7442.23	7468.34	1	0	5	0	0	4.38212e-09	1	TRUE	ML	1	listwise	1367	5012	3645	9	1.10297e-14
		Cog	CEQ Classroom satisfaction (P)	Science Ach 9	indirect	0.00784134	0.00343506	2.28274	0.0224459	0.00181059	0.0154241	0.00784134	0.00822646	0.00820848	1	7418.29	7444.39	1	0	5	0	0	0	1	TRUE	ML	1	listwise	1367	5012	3645	9	0.0340996
		Cog	CEQ Classroom satisfaction (P)	Science Ach 9	direct	0.226011	0.0273023	8.27808	2.22045e-16	0.168885	0.278916	0.226011	0.237111	0.236593	1	7418.29	7444.39	1	0	5	0	0	0	1	TRUE	ML	1	listwise	1367	5012	3645	9	7.44502e-16
		Cog	CEQ Classroom satisfaction (P)	Science Ach 9	total	0.233852	0.0274653	8.51444	0	0.178362	0.286323	0.233852	0.245338	0.244801	1	7418.29	7444.39	1	0	5	0	0	0	1	TRUE	ML	1	listwise	1367	5012	3645	9	0
		NonCog	CEQ Classroom satisfaction (P)	Science Ach 9	indirect	-0.00102298	0.00338022	-0.302637	0.762167	-0.00865066	0.00501653	-0.00102298	-0.00107051	-0.00107087	1	7496.9	7523.01	1	0	5	0	0	4.37944e-09	1	TRUE	ML	1	listwise	1367	5012	3645	9	0.798007
		NonCog	CEQ Classroom satisfaction (P)	Science Ach 9	direct	0.0739418	0.0247012	2.99344	0.00275849	0.0278506	0.124075	0.0739418	0.0773778	0.0774038	1	7496.9	7523.01	1	0	5	0	0	4.37944e-09	1	TRUE	ML	1	listwise	1367	5012	3645	9	0.00502025
		NonCog	CEQ Classroom satisfaction (P)	Science Ach 9	total	0.0729188	0.0248398	2.93556	0.00332946	0.0262993	0.122458	0.0729188	0.0763072	0.0763329	1	7496.9	7523.01	1	0	5	0	0	4.37944e-09	1	TRUE	ML	1	listwise	1367	5012	3645	9	0.00600566
		EA	CEQ Classroom satisfaction (S)	English Ach 9	indirect	-0.000240384	0.00127222	-0.188949	0.850133	-0.0031148	0.00265267	-0.000240384	-0.000249563	-0.000252317	1	7507.33	7533.44	1	0	5	0	0	3.54099e-19	1	TRUE	ML	1	listwise	1368	5016	3648	9	0.875318
		EA	CEQ Classroom satisfaction (S)	English Ach 9	direct	0.208817	0.0249161	8.38079	0	0.159941	0.256899	0.208817	0.216791	0.219183	1	7507.33	7533.44	1	0	5	0	0	3.54099e-19	1	TRUE	ML	1	listwise	1368	5016	3648	9	0
		EA	CEQ Classroom satisfaction (S)	English Ach 9	total	0.208576	0.0248973	8.37747	0	0.159911	0.256583	0.208576	0.216541	0.21893	1	7507.33	7533.44	1	0	5	0	0	3.54099e-19	1	TRUE	ML	1	listwise	1368	5016	3648	9	0
		Cog	CEQ Classroom satisfaction (S)	English Ach 9	indirect	-0.000792413	0.00149518	-0.529978	0.596127	-0.00426864	0.0019375	-0.000792413	-0.000833239	-0.00083175	1	7492.63	7518.74	1	0	5	0	0	9.13575e-17	1	TRUE	ML	1	listwise	1368	5016	3648	9	0.646977
		Cog	CEQ Classroom satisfaction (S)	English Ach 9	direct	0.226142	0.0261222	8.65707	0	0.174208	0.27964	0.226142	0.237793	0.237368	1	7492.63	7518.74	1	0	5	0	0	9.13575e-17	1	TRUE	ML	1	listwise	1368	5016	3648	9	0
		Cog	CEQ Classroom satisfaction (S)	English Ach 9	total	0.22535	0.0261767	8.60881	0	0.174283	0.279055	0.22535	0.23696	0.236537	1	7492.63	7518.74	1	0	5	0	0	9.13575e-17	1	TRUE	ML	1	listwise	1368	5016	3648	9	0
		NonCog	CEQ Classroom satisfaction (S)	English Ach 9	indirect	-8.86843e-05	0.00190376	-0.0465838	0.962845	-0.00394049	0.00402996	-8.86843e-05	-9.28997e-05	-9.30867e-05	1	7560.7	7586.81	1	0	5	0	0	1.77049e-19	1	TRUE	ML	1	listwise	1368	5016	3648	9	0.969638
		NonCog	CEQ Classroom satisfaction (S)	English Ach 9	direct	0.0790917	0.0248704	3.18015	0.00147199	0.0314784	0.128486	0.0790917	0.0828512	0.083018	1	7560.7	7586.81	1	0	5	0	0	1.77049e-19	1	TRUE	ML	1	listwise	1368	5016	3648	9	0.00284611
		NonCog	CEQ Classroom satisfaction (S)	English Ach 9	total	0.079003	0.0249627	3.16485	0.00155165	0.0310354	0.129421	0.079003	0.0827583	0.0829249	1	7560.7	7586.81	1	0	5	0	0	1.77049e-19	1	TRUE	ML	1	listwise	1368	5016	3648	9	0.00298394
		EA	CEQ Classroom satisfaction (S)	Math Ach 9	indirect	0.00101312	0.00166341	0.609061	0.542484	-0.00169891	0.00532304	0.00101312	0.00104032	0.00104927	1	7532.19	7558.28	1	1.21148e-12	5	0	0	0	1	TRUE	ML	1	listwise	1364	5016	3652	9	0.593652
		EA	CEQ Classroom satisfaction (S)	Math Ach 9	direct	0.187095	0.0246668	7.58489	3.33067e-14	0.141301	0.235548	0.187095	0.192119	0.193771	1	7532.19	7558.28	1	1.21148e-12	5	0	0	0	1	TRUE	ML	1	listwise	1364	5016	3652	9	9.51143e-14
		EA	CEQ Classroom satisfaction (S)	Math Ach 9	total	0.188108	0.0245445	7.66396	1.79856e-14	0.141472	0.23748	0.188108	0.193159	0.19482	1	7532.19	7558.28	1	1.21148e-12	5	0	0	0	1	TRUE	ML	1	listwise	1364	5016	3652	9	5.25195e-14
		Cog	CEQ Classroom satisfaction (S)	Math Ach 9	indirect	-0.00193278	0.00180932	-1.06824	0.285414	-0.00645251	0.000509613	-0.00193278	-0.00201152	-0.00200174	1	7505.78	7531.87	1	0	5	0	0	9.13658e-17	1	TRUE	ML	1	listwise	1364	5016	3652	9	0.338692
		Cog	CEQ Classroom satisfaction (S)	Math Ach 9	direct	0.226092	0.0256235	8.82359	0	0.175741	0.277402	0.226092	0.235303	0.234159	1	7505.78	7531.87	1	0	5	0	0	9.13658e-17	1	TRUE	ML	1	listwise	1364	5016	3652	9	0
		Cog	CEQ Classroom satisfaction (S)	Math Ach 9	total	0.224159	0.0257523	8.70444	0	0.173714	0.274752	0.224159	0.233291	0.232157	1	7505.78	7531.87	1	0	5	0	0	9.13658e-17	1	TRUE	ML	1	listwise	1364	5016	3652	9	0
		NonCog	CEQ Classroom satisfaction (S)	Math Ach 9	indirect	0.00181965	0.00215217	0.845497	0.397834	-0.00185912	0.00668592	0.00181965	0.00188403	0.00188458	1	7574.45	7600.54	1	6.05738e-13	5	0	0	0	1	TRUE	ML	1	listwise	1364	5016	3652	9	0.45353
		NonCog	CEQ Classroom satisfaction (S)	Math Ach 9	direct	0.0598575	0.0260856	2.29465	0.021753	0.0115285	0.113511	0.0598575	0.0619751	0.0619932	1	7574.45	7600.54	1	6.05738e-13	5	0	0	0	1	TRUE	ML	1	listwise	1364	5016	3652	9	0.0331175
		NonCog	CEQ Classroom satisfaction (S)	Math Ach 9	total	0.0616771	0.0259851	2.37355	0.0176179	0.0130344	0.115095	0.0616771	0.0638591	0.0638778	1	7574.45	7600.54	1	6.05738e-13	5	0	0	0	1	TRUE	ML	1	listwise	1364	5016	3652	9	0.0272589
		EA	CEQ Classroom satisfaction (S)	Overall (E&M) Ach 9	indirect	0.000266981	0.00135475	0.19707	0.843772	-0.00240833	0.00347064	0.000266981	0.00027638	0.00027895	1	7411.75	7437.79	1	0	5	0	0	0	1	TRUE	ML	1	listwise	1349	5016	3667	9	0.870656
		EA	CEQ Classroom satisfaction (S)	Overall (E&M) Ach 9	direct	0.212117	0.0245915	8.62564	0	0.163907	0.261442	0.212117	0.219585	0.221626	1	7411.75	7437.79	1	0	5	0	0	0	1	TRUE	ML	1	listwise	1349	5016	3667	9	0
		EA	CEQ Classroom satisfaction (S)	Overall (E&M) Ach 9	total	0.212384	0.024476	8.67725	0	0.163725	0.261144	0.212384	0.219861	0.221905	1	7411.75	7437.79	1	0	5	0	0	0	1	TRUE	ML	1	listwise	1349	5016	3667	9	0
		Cog	CEQ Classroom satisfaction (S)	Overall (E&M) Ach 9	indirect	-0.00148157	0.00174206	-0.850469	0.395064	-0.00545161	0.00129733	-0.00148157	-0.00155435	-0.00154799	1	7384.7	7410.73	1	0	5	0	0	2.26623e-17	1	TRUE	ML	1	listwise	1349	5016	3667	9	0.451095
		Cog	CEQ Classroom satisfaction (S)	Overall (E&M) Ach 9	direct	0.24548	0.0251503	9.76052	0	0.199072	0.296725	0.24548	0.257539	0.256485	1	7384.7	7410.73	1	0	5	0	0	2.26623e-17	1	TRUE	ML	1	listwise	1349	5016	3667	9	0
		Cog	CEQ Classroom satisfaction (S)	Overall (E&M) Ach 9	total	0.243998	0.0252436	9.66575	0	0.1981	0.296115	0.243998	0.255985	0.254937	1	7384.7	7410.73	1	0	5	0	0	2.26623e-17	1	TRUE	ML	1	listwise	1349	5016	3667	9	0
		NonCog	CEQ Classroom satisfaction (S)	Overall (E&M) Ach 9	indirect	0.000693471	0.00192787	0.359707	0.719066	-0.00318555	0.00458498	0.000693471	0.000724473	0.00072456	1	7466.87	7492.9	1	0	5	0	0	5.66558e-18	1	TRUE	ML	1	listwise	1349	5016	3667	9	0.757891
		NonCog	CEQ Classroom satisfaction (S)	Overall (E&M) Ach 9	direct	0.0727339	0.0257037	2.82971	0.00465909	0.0219395	0.12419	0.0727339	0.0759855	0.0759946	1	7466.87	7492.9	1	0	5	0	0	5.66558e-18	1	TRUE	ML	1	listwise	1349	5016	3667	9	0.00803406
		NonCog	CEQ Classroom satisfaction (S)	Overall (E&M) Ach 9	total	0.0734274	0.0257332	2.85341	0.00432522	0.0227078	0.124445	0.0734274	0.07671	0.0767192	1	7466.87	7492.9	1	0	5	0	0	5.66558e-18	1	TRUE	ML	1	listwise	1349	5016	3667	9	0.00757179
		EA	CEQ Classroom satisfaction (S)	Science Ach 9	indirect	0.000307823	0.0014322	0.21493	0.829822	-0.00254234	0.00361354	0.000307823	0.000321199	0.000323281	1	7422.24	7448.28	1	0	5	0	0	0	1	TRUE	ML	1	listwise	1350	5016	3666	9	0.858125
		EA	CEQ Classroom satisfaction (S)	Science Ach 9	direct	0.198629	0.025591	7.76167	8.43769e-15	0.149131	0.250892	0.198629	0.20726	0.208604	1	7422.24	7448.28	1	0	5	0	0	0	1	TRUE	ML	1	listwise	1350	5016	3666	9	2.52599e-14
		EA	CEQ Classroom satisfaction (S)	Science Ach 9	total	0.198937	0.0255218	7.79478	6.43929e-15	0.149879	0.251398	0.198937	0.207582	0.208927	1	7422.24	7448.28	1	0	5	0	0	0	1	TRUE	ML	1	listwise	1350	5016	3666	9	1.94819e-14
		Cog	CEQ Classroom satisfaction (S)	Science Ach 9	indirect	-0.0011534	0.00140398	-0.821525	0.411347	-0.00424883	0.00122067	-0.0011534	-0.00121846	-0.00121133	1	7397.52	7423.56	1	0	5	0	0	4.53468e-17	1	TRUE	ML	1	listwise	1350	5016	3666	9	0.465954
		Cog	CEQ Classroom satisfaction (S)	Science Ach 9	direct	0.233505	0.0267917	8.71556	0	0.182433	0.287335	0.233505	0.246676	0.245231	1	7397.52	7423.56	1	0	5	0	0	4.53468e-17	1	TRUE	ML	1	listwise	1350	5016	3666	9	0
		Cog	CEQ Classroom satisfaction (S)	Science Ach 9	total	0.232351	0.026853	8.65271	0	0.179859	0.28667	0.232351	0.245457	0.244019	1	7397.52	7423.56	1	0	5	0	0	4.53468e-17	1	TRUE	ML	1	listwise	1350	5016	3666	9	0
		NonCog	CEQ Classroom satisfaction (S)	Science Ach 9	indirect	0.000791516	0.00201248	0.393304	0.694095	-0.00340606	0.00518741	0.000791516	0.000830274	0.000831264	1	7471.86	7497.9	1	0	5	0	0	5.66558e-18	1	TRUE	ML	1	listwise	1350	5016	3666	9	0.737024
		NonCog	CEQ Classroom satisfaction (S)	Science Ach 9	direct	0.065841	0.0261157	2.52113	0.0116979	0.0163005	0.115791	0.065841	0.069065	0.0691473	1	7471.86	7497.9	1	0	5	0	0	5.66558e-18	1	TRUE	ML	1	listwise	1350	5016	3666	9	0.018646
		NonCog	CEQ Classroom satisfaction (S)	Science Ach 9	total	0.0666325	0.0260562	2.55726	0.0105501	0.016764	0.117771	0.0666325	0.0698953	0.0699786	1	7471.86	7497.9	1	0	5	0	0	5.66558e-18	1	TRUE	ML	1	listwise	1350	5016	3666	9	0.0169301
		EA	CEQ Classroom satisfaction (T)	English Ach 9	indirect	0.00823111	0.0073548	1.11915	0.263077	-0.00631576	0.0233334	0.00823111	0.00860083	0.00861174	1	7581.27	7607.46	1	6.18172e-13	5	0	0	0	1	TRUE	ML	1	listwise	1392	5015	3623	9	0.313973
		EA	CEQ Classroom satisfaction (T)	English Ach 9	direct	0.201563	0.0249429	8.08099	6.66134e-16	0.153207	0.252266	0.201563	0.210617	0.210884	1	7581.27	7607.46	1	6.18172e-13	5	0	0	0	1	TRUE	ML	1	listwise	1392	5015	3623	9	2.15737e-15
		EA	CEQ Classroom satisfaction (T)	English Ach 9	total	0.209795	0.025728	8.15433	4.44089e-16	0.158453	0.261	0.209795	0.219218	0.219496	1	7581.27	7607.46	1	6.18172e-13	5	0	0	0	1	TRUE	ML	1	listwise	1392	5015	3623	9	1.46149e-15
		Cog	CEQ Classroom satisfaction (T)	English Ach 9	indirect	0.0112244	0.00704243	1.59382	0.110976	-0.00206455	0.0255655	0.0112244	0.0117141	0.0117434	1	7572.63	7598.82	1	0	5	0	0	1.13312e-17	1	TRUE	ML	1	listwise	1392	5015	3623	9	0.144076
		Cog	CEQ Classroom satisfaction (T)	English Ach 9	direct	0.212207	0.0242974	8.73373	0	0.165537	0.258511	0.212207	0.221465	0.22202	1	7572.63	7598.82	1	0	5	0	0	1.13312e-17	1	TRUE	ML	1	listwise	1392	5015	3623	9	0
		Cog	CEQ Classroom satisfaction (T)	English Ach 9	total	0.223432	0.025018	8.93081	0	0.175229	0.269913	0.223432	0.233179	0.233764	1	7572.63	7598.82	1	0	5	0	0	1.13312e-17	1	TRUE	ML	1	listwise	1392	5015	3623	9	0
		NonCog	CEQ Classroom satisfaction (T)	English Ach 9	indirect	0.00486509	0.00737864	0.659348	0.509672	-0.0092387	0.0197045	0.00486509	0.00512316	0.00509007	1	7638.78	7664.98	1	2.47269e-12	5	0	0	2.2153e-08	1	TRUE	ML	1	listwise	1392	5015	3623	9	0.563447
		NonCog	CEQ Classroom satisfaction (T)	English Ach 9	direct	0.0838956	0.024912	3.36767	0.000758054	0.0339616	0.130121	0.0838956	0.0883458	0.0877752	1	7638.78	7664.98	1	2.47269e-12	5	0	0	2.2153e-08	1	TRUE	ML	1	listwise	1392	5015	3623	9	0.0015476
		NonCog	CEQ Classroom satisfaction (T)	English Ach 9	total	0.0887607	0.0258606	3.43228	0.000598531	0.037526	0.135895	0.0887607	0.093469	0.0928652	1	7638.78	7664.98	1	2.47269e-12	5	0	0	2.2153e-08	1	TRUE	ML	1	listwise	1392	5015	3623	9	0.00124512
		EA	CEQ Classroom satisfaction (T)	Math Ach 9	indirect	0.00457231	0.00527936	0.866072	0.386451	-0.00532966	0.0153607	0.00457231	0.00468785	0.00468243	1	7687.71	7713.88	1	6.15952e-13	5	0	0	1.06906e-08	1	TRUE	ML	1	listwise	1387	5015	3628	9	0.443035
		EA	CEQ Classroom satisfaction (T)	Math Ach 9	direct	0.187824	0.0240969	7.79454	6.43929e-15	0.140034	0.23651	0.187824	0.19257	0.192348	1	7687.71	7713.88	1	6.15952e-13	5	0	0	1.06906e-08	1	TRUE	ML	1	listwise	1387	5015	3628	9	1.94819e-14
		EA	CEQ Classroom satisfaction (T)	Math Ach 9	total	0.192396	0.0243618	7.89747	2.88658e-15	0.144067	0.239514	0.192396	0.197258	0.19703	1	7687.71	7713.88	1	6.15952e-13	5	0	0	1.06906e-08	1	TRUE	ML	1	listwise	1387	5015	3628	9	9.0603e-15
		Cog	CEQ Classroom satisfaction (T)	Math Ach 9	indirect	0.00795833	0.00548981	1.44966	0.147155	-0.00230762	0.018788	0.00795833	0.0081531	0.00815001	1	7669.31	7695.48	1	0	5	0	0	0	1	TRUE	ML	1	listwise	1387	5015	3628	9	0.183621
		Cog	CEQ Classroom satisfaction (T)	Math Ach 9	direct	0.214247	0.0251037	8.53445	0	0.165389	0.263702	0.214247	0.21949	0.219407	1	7669.31	7695.48	1	0	5	0	0	0	1	TRUE	ML	1	listwise	1387	5015	3628	9	0
		Cog	CEQ Classroom satisfaction (T)	Math Ach 9	total	0.222205	0.0254237	8.74006	0	0.17183	0.2749	0.222205	0.227643	0.227557	1	7669.31	7695.48	1	0	5	0	0	0	1	TRUE	ML	1	listwise	1387	5015	3628	9	0
		NonCog	CEQ Classroom satisfaction (T)	Math Ach 9	indirect	0.00239166	0.00582886	0.410313	0.681576	-0.00862598	0.0144049	0.00239166	0.0024702	0.00244926	1	7734.95	7761.12	1	6.15952e-13	5	0	0	1.75707e-08	1	TRUE	ML	1	listwise	1387	5015	3628	9	0.725352
		NonCog	CEQ Classroom satisfaction (T)	Math Ach 9	direct	0.071812	0.025129	2.85774	0.00426671	0.0232836	0.119878	0.071812	0.0741704	0.0735417	1	7734.95	7761.12	1	6.15952e-13	5	0	0	1.75707e-08	1	TRUE	ML	1	listwise	1387	5015	3628	9	0.00750625
		NonCog	CEQ Classroom satisfaction (T)	Math Ach 9	total	0.0742037	0.0258387	2.8718	0.0040814	0.023465	0.124162	0.0742037	0.0766406	0.0759909	1	7734.95	7761.12	1	6.15952e-13	5	0	0	1.75707e-08	1	TRUE	ML	1	listwise	1387	5015	3628	9	0.00720693
		EA	CEQ Classroom satisfaction (T)	Overall (E&M) Ach 9	indirect	0.00705866	0.00706529	0.999062	0.317765	-0.00645513	0.0208596	0.00705866	0.00730894	0.00730478	1	7518.45	7544.57	1	0	5	0	0	1.02049e-08	1	TRUE	ML	1	listwise	1372	5015	3643	9	0.372195
		EA	CEQ Classroom satisfaction (T)	Overall (E&M) Ach 9	direct	0.207973	0.0241033	8.62844	0	0.15937	0.256213	0.207973	0.215348	0.215225	1	7518.45	7544.57	1	0	5	0	0	1.02049e-08	1	TRUE	ML	1	listwise	1372	5015	3643	9	0
		EA	CEQ Classroom satisfaction (T)	Overall (E&M) Ach 9	total	0.215032	0.0248457	8.65469	0	0.16243	0.262502	0.215032	0.222657	0.22253	1	7518.45	7544.57	1	0	5	0	0	1.02049e-08	1	TRUE	ML	1	listwise	1372	5015	3643	9	0
		Cog	CEQ Classroom satisfaction (T)	Overall (E&M) Ach 9	indirect	0.0106787	0.00680041	1.5703	0.116346	-0.00219504	0.0236989	0.0106787	0.0110462	0.011051	1	7500.43	7526.55	1	0	5	0	0	9.06493e-17	1	TRUE	ML	1	listwise	1372	5015	3643	9	0.149461
		Cog	CEQ Classroom satisfaction (T)	Overall (E&M) Ach 9	direct	0.230811	0.0250849	9.2012	0	0.181097	0.282589	0.230811	0.238755	0.238859	1	7500.43	7526.55	1	0	5	0	0	9.06493e-17	1	TRUE	ML	1	listwise	1372	5015	3643	9	0
		Cog	CEQ Classroom satisfaction (T)	Overall (E&M) Ach 9	total	0.24149	0.0257063	9.3942	0	0.191825	0.293623	0.24149	0.249802	0.24991	1	7500.43	7526.55	1	0	5	0	0	9.06493e-17	1	TRUE	ML	1	listwise	1372	5015	3643	9	0
		NonCog	CEQ Classroom satisfaction (T)	Overall (E&M) Ach 9	indirect	0.00428912	0.00699042	0.613571	0.539499	-0.00941323	0.0183058	0.00428912	0.00447775	0.00443867	1	7578.35	7604.47	1	6.0929e-13	5	0	0	1.648e-08	1	TRUE	ML	1	listwise	1372	5015	3643	9	0.590919
		NonCog	CEQ Classroom satisfaction (T)	Overall (E&M) Ach 9	direct	0.0811551	0.0254098	3.19385	0.00140387	0.0330323	0.133357	0.0811551	0.0847243	0.0839848	1	7578.35	7604.47	1	6.0929e-13	5	0	0	1.648e-08	1	TRUE	ML	1	listwise	1372	5015	3643	9	0.0027328
		NonCog	CEQ Classroom satisfaction (T)	Overall (E&M) Ach 9	total	0.0854443	0.0261824	3.26342	0.00110076	0.0347447	0.138458	0.0854443	0.089202	0.0884235	1	7578.35	7604.47	1	6.0929e-13	5	0	0	1.648e-08	1	TRUE	ML	1	listwise	1372	5015	3643	9	0.00218162
		EA	CEQ Classroom satisfaction (T)	Science Ach 9	indirect	0.00356651	0.00535186	0.666405	0.505152	-0.006585	0.0144877	0.00356651	0.00373795	0.00372521	1	7529	7555.13	1	6.09734e-13	5	0	0	2.72099e-12	1	TRUE	ML	1	listwise	1373	5015	3642	9	0.559318
		EA	CEQ Classroom satisfaction (T)	Science Ach 9	direct	0.201166	0.0255871	7.862	3.77476e-15	0.149975	0.249279	0.201166	0.210836	0.210118	1	7529	7555.13	1	6.09734e-13	5	0	0	2.72099e-12	1	TRUE	ML	1	listwise	1373	5015	3642	9	1.16178e-14
		EA	CEQ Classroom satisfaction (T)	Science Ach 9	total	0.204732	0.0254948	8.03037	8.88178e-16	0.153121	0.254283	0.204732	0.214574	0.213843	1	7529	7555.13	1	6.09734e-13	5	0	0	2.72099e-12	1	TRUE	ML	1	listwise	1373	5015	3642	9	2.86347e-15
		Cog	CEQ Classroom satisfaction (T)	Science Ach 9	indirect	0.00684001	0.0052428	1.30465	0.192013	-0.00271785	0.0178888	0.00684001	0.00715817	0.00714438	1	7511.42	7537.55	1	0	5	0	0	0	1	TRUE	ML	1	listwise	1373	5015	3642	9	0.233663
		Cog	CEQ Classroom satisfaction (T)	Science Ach 9	direct	0.224508	0.026267	8.54715	0	0.173179	0.278073	0.224508	0.234951	0.234499	1	7511.42	7537.55	1	0	5	0	0	0	1	TRUE	ML	1	listwise	1373	5015	3642	9	0
		Cog	CEQ Classroom satisfaction (T)	Science Ach 9	total	0.231348	0.0265689	8.70746	0	0.17798	0.286198	0.231348	0.242109	0.241643	1	7511.42	7537.55	1	0	5	0	0	0	1	TRUE	ML	1	listwise	1373	5015	3642	9	0
		NonCog	CEQ Classroom satisfaction (T)	Science Ach 9	indirect	0.00174107	0.00547938	0.31775	0.750675	-0.00892338	0.0135375	0.00174107	0.00183293	0.00181855	1	7584.64	7610.76	1	6.09734e-13	5	0	0	3.42554e-12	1	TRUE	ML	1	listwise	1373	5015	3642	9	0.788291
		NonCog	CEQ Classroom satisfaction (T)	Science Ach 9	direct	0.0782587	0.0248535	3.14879	0.00163946	0.0285331	0.126194	0.0782587	0.0823877	0.0817411	1	7584.64	7610.76	1	6.09734e-13	5	0	0	3.42554e-12	1	TRUE	ML	1	listwise	1373	5015	3642	9	0.00312749
		NonCog	CEQ Classroom satisfaction (T)	Science Ach 9	total	0.0799997	0.0252407	3.16947	0.00152718	0.0305134	0.129505	0.0799997	0.0842206	0.0835597	1	7584.64	7610.76	1	6.09734e-13	5	0	0	3.42554e-12	1	TRUE	ML	1	listwise	1373	5015	3642	9	0.00294483
		EA	CEQ Educational opportunity (P)	English Ach 9	indirect	0.00779856	0.00430942	1.80966	0.0703493	-0.000221821	0.0165878	0.00779856	0.0081309	0.00815565	1	7598.94	7625.11	1	0	5	0	0	0	1	TRUE	ML	1	listwise	1385	5015	3630	9	0.096392
		EA	CEQ Educational opportunity (P)	English Ach 9	direct	0.202523	0.0248392	8.15337	4.44089e-16	0.152467	0.250824	0.202523	0.211154	0.211797	1	7598.94	7625.11	1	0	5	0	0	0	1	TRUE	ML	1	listwise	1385	5015	3630	9	1.46149e-15
		EA	CEQ Educational opportunity (P)	English Ach 9	total	0.210322	0.0250386	8.39989	0	0.159231	0.259646	0.210322	0.219285	0.219952	1	7598.94	7625.11	1	0	5	0	0	0	1	TRUE	ML	1	listwise	1385	5015	3630	9	0
		Cog	CEQ Educational opportunity (P)	English Ach 9	indirect	0.00763583	0.00396436	1.92612	0.0540892	0.000163488	0.0162968	0.00763583	0.00796779	0.00798547	1	7588.93	7615.1	1	0	5	0	0	0	1	TRUE	ML	1	listwise	1385	5015	3630	9	0.0765414
		Cog	CEQ Educational opportunity (P)	English Ach 9	direct	0.217239	0.0251631	8.63324	0	0.168748	0.267714	0.217239	0.226683	0.227186	1	7588.93	7615.1	1	0	5	0	0	0	1	TRUE	ML	1	listwise	1385	5015	3630	9	0
		Cog	CEQ Educational opportunity (P)	English Ach 9	total	0.224875	0.0253745	8.86225	0	0.175897	0.275167	0.224875	0.234651	0.235172	1	7588.93	7615.1	1	0	5	0	0	0	1	TRUE	ML	1	listwise	1385	5015	3630	9	0
		NonCog	CEQ Educational opportunity (P)	English Ach 9	indirect	0.00198525	0.00447235	0.443895	0.657119	-0.00711913	0.0108534	0.00198525	0.00207603	0.00207616	1	7656.62	7682.79	1	1.23013e-12	5	0	0	1.05491e-11	1	TRUE	ML	1	listwise	1385	5015	3630	9	0.701419
		NonCog	CEQ Educational opportunity (P)	English Ach 9	direct	0.0836866	0.0249859	3.34935	0.000810019	0.0328947	0.133523	0.0836866	0.0875132	0.0875186	1	7656.62	7682.79	1	1.23013e-12	5	0	0	1.05491e-11	1	TRUE	ML	1	listwise	1385	5015	3630	9	0.0016396
		NonCog	CEQ Educational opportunity (P)	English Ach 9	total	0.0856719	0.0250151	3.42481	0.000615231	0.0366691	0.136768	0.0856719	0.0895892	0.0895947	1	7656.62	7682.79	1	1.23013e-12	5	0	0	1.05491e-11	1	TRUE	ML	1	listwise	1385	5015	3630	9	0.00127428
		EA	CEQ Educational opportunity (P)	Math Ach 9	indirect	0.00519767	0.0032787	1.58528	0.112902	-0.000297703	0.0128022	0.00519767	0.00531566	0.00531889	1	7649.78	7675.93	1	0	5	0	0	0	1	TRUE	ML	1	listwise	1380	5015	3635	9	0.145862
		EA	CEQ Educational opportunity (P)	Math Ach 9	direct	0.187965	0.0255301	7.36246	1.80522e-13	0.139729	0.238237	0.187965	0.192232	0.192348	1	7649.78	7675.93	1	0	5	0	0	0	1	TRUE	ML	1	listwise	1380	5015	3635	9	4.89057e-13
		EA	CEQ Educational opportunity (P)	Math Ach 9	total	0.193162	0.0255522	7.55952	4.04121e-14	0.143811	0.243547	0.193162	0.197547	0.197667	1	7649.78	7675.93	1	0	5	0	0	0	1	TRUE	ML	1	listwise	1380	5015	3635	9	1.14716e-13
		Cog	CEQ Educational opportunity (P)	Math Ach 9	indirect	0.00511704	0.00307153	1.66595	0.0957224	-0.000224008	0.0118458	0.00511704	0.00523993	0.00523637	1	7629.53	7655.68	1	0	5	0	0	4.67196e-17	1	TRUE	ML	1	listwise	1380	5015	3635	9	0.126888
		Cog	CEQ Educational opportunity (P)	Math Ach 9	direct	0.220143	0.0251969	8.73691	0	0.169765	0.269336	0.220143	0.22543	0.225277	1	7629.53	7655.68	1	0	5	0	0	4.67196e-17	1	TRUE	ML	1	listwise	1380	5015	3635	9	0
		Cog	CEQ Educational opportunity (P)	Math Ach 9	total	0.22526	0.0253001	8.90353	0	0.172598	0.273598	0.22526	0.23067	0.230513	1	7629.53	7655.68	1	0	5	0	0	4.67196e-17	1	TRUE	ML	1	listwise	1380	5015	3635	9	0
		NonCog	CEQ Educational opportunity (P)	Math Ach 9	indirect	0.00129989	0.00315851	0.411552	0.680668	-0.00515166	0.00741902	0.00129989	0.00133284	0.0013302	1	7698.68	7724.83	1	0	5	0	0	4.36654e-11	1	TRUE	ML	1	listwise	1380	5015	3635	9	0.724927
		NonCog	CEQ Educational opportunity (P)	Math Ach 9	direct	0.0691536	0.0258386	2.67637	0.00744248	0.0177346	0.120938	0.0691536	0.0709066	0.0707664	1	7698.68	7724.83	1	0	5	0	0	4.36654e-11	1	TRUE	ML	1	listwise	1380	5015	3635	9	0.0123608
		NonCog	CEQ Educational opportunity (P)	Math Ach 9	total	0.0704535	0.0261089	2.69845	0.00696641	0.0184484	0.122958	0.0704535	0.0722395	0.0720966	1	7698.68	7724.83	1	0	5	0	0	4.36654e-11	1	TRUE	ML	1	listwise	1380	5015	3635	9	0.0116379
		EA	CEQ Educational opportunity (P)	Overall (E&M) Ach 9	indirect	0.00662368	0.00396369	1.67109	0.0947039	-0.000687545	0.0146426	0.00662368	0.00684656	0.00685487	1	7514.03	7540.12	1	0	5	0	0	0	1	TRUE	ML	1	listwise	1365	5015	3650	9	0.125772
		EA	CEQ Educational opportunity (P)	Overall (E&M) Ach 9	direct	0.209168	0.0263747	7.93063	2.22045e-15	0.16009	0.264204	0.209168	0.216206	0.216468	1	7514.03	7540.12	1	0	5	0	0	0	1	TRUE	ML	1	listwise	1365	5015	3650	9	7.0003e-15
		EA	CEQ Educational opportunity (P)	Overall (E&M) Ach 9	total	0.215791	0.0264444	8.16019	4.44089e-16	0.164886	0.267071	0.215791	0.223053	0.223323	1	7514.03	7540.12	1	0	5	0	0	0	1	TRUE	ML	1	listwise	1365	5015	3650	9	1.46149e-15
		Cog	CEQ Educational opportunity (P)	Overall (E&M) Ach 9	indirect	0.00665621	0.00379925	1.75198	0.0797767	3.79112e-05	0.0143043	0.00665621	0.00688762	0.00688854	1	7493.93	7520.03	1	1.21236e-12	5	0	0	0	1	TRUE	ML	1	listwise	1365	5015	3650	9	0.108165
		Cog	CEQ Educational opportunity (P)	Overall (E&M) Ach 9	direct	0.237345	0.0256144	9.26609	0	0.185398	0.285715	0.237345	0.245597	0.245629	1	7493.93	7520.03	1	1.21236e-12	5	0	0	0	1	TRUE	ML	1	listwise	1365	5015	3650	9	0
		Cog	CEQ Educational opportunity (P)	Overall (E&M) Ach 9	total	0.244001	0.0258157	9.45165	0	0.191761	0.293644	0.244001	0.252484	0.252518	1	7493.93	7520.03	1	1.21236e-12	5	0	0	0	1	TRUE	ML	1	listwise	1365	5015	3650	9	0
		NonCog	CEQ Educational opportunity (P)	Overall (E&M) Ach 9	indirect	0.0014655	0.0040415	0.362613	0.716894	-0.00614102	0.00986829	0.0014655	0.00151994	0.00151665	1	7574.32	7600.41	1	1.21236e-12	5	0	0	2.72862e-11	1	TRUE	ML	1	listwise	1365	5015	3650	9	0.756885
		NonCog	CEQ Educational opportunity (P)	Overall (E&M) Ach 9	direct	0.0802716	0.0254061	3.15955	0.00158015	0.0308714	0.130846	0.0802716	0.0832537	0.0830733	1	7574.32	7600.41	1	1.21236e-12	5	0	0	2.72862e-11	1	TRUE	ML	1	listwise	1365	5015	3650	9	0.00303466
		NonCog	CEQ Educational opportunity (P)	Overall (E&M) Ach 9	total	0.0817371	0.0256457	3.18716	0.00143677	0.0323269	0.134651	0.0817371	0.0847737	0.08459	1	7574.32	7600.41	1	1.21236e-12	5	0	0	2.72862e-11	1	TRUE	ML	1	listwise	1365	5015	3650	9	0.00278178
		EA	CEQ Educational opportunity (P)	Science Ach 9	indirect	0.00458851	0.00276506	1.65946	0.0970233	-5.10503e-05	0.0109081	0.00458851	0.00479857	0.00479773	1	7506.91	7533.01	1	6.06626e-13	5	0	0	0	1	TRUE	ML	1	listwise	1366	5015	3649	9	0.128373
		EA	CEQ Educational opportunity (P)	Science Ach 9	direct	0.199911	0.0260596	7.67131	1.70974e-14	0.150349	0.251256	0.199911	0.209063	0.209026	1	7506.91	7533.01	1	6.06626e-13	5	0	0	0	1	TRUE	ML	1	listwise	1366	5015	3649	9	5.02347e-14
		EA	CEQ Educational opportunity (P)	Science Ach 9	total	0.204499	0.0260048	7.86391	3.77476e-15	0.155086	0.257383	0.204499	0.213861	0.213824	1	7506.91	7533.01	1	6.06626e-13	5	0	0	0	1	TRUE	ML	1	listwise	1366	5015	3649	9	1.16178e-14
		Cog	CEQ Educational opportunity (P)	Science Ach 9	indirect	0.00439024	0.00256362	1.71251	0.0868018	0.000148813	0.0100192	0.00439024	0.00459726	0.00459042	1	7485.25	7511.34	1	6.06626e-13	5	0	0	1.13312e-17	1	TRUE	ML	1	listwise	1366	5015	3649	9	0.116252
		Cog	CEQ Educational opportunity (P)	Science Ach 9	direct	0.231499	0.0258119	8.96871	0	0.179306	0.282712	0.231499	0.242415	0.242054	1	7485.25	7511.34	1	6.06626e-13	5	0	0	1.13312e-17	1	TRUE	ML	1	listwise	1366	5015	3649	9	0
		Cog	CEQ Educational opportunity (P)	Science Ach 9	total	0.235889	0.0259117	9.10357	0	0.182824	0.287628	0.235889	0.247012	0.246645	1	7485.25	7511.34	1	6.06626e-13	5	0	0	1.13312e-17	1	TRUE	ML	1	listwise	1366	5015	3649	9	0
		NonCog	CEQ Educational opportunity (P)	Science Ach 9	indirect	0.00142306	0.00281525	0.505482	0.61322	-0.0036887	0.00779704	0.00142306	0.00148845	0.00148794	1	7564.02	7590.12	1	0	5	0	0	4.31966e-11	1	TRUE	ML	1	listwise	1366	5015	3649	9	0.661498
		NonCog	CEQ Educational opportunity (P)	Science Ach 9	direct	0.072426	0.0256994	2.81819	0.0048295	0.02154	0.126196	0.072426	0.075754	0.0757283	1	7564.02	7590.12	1	0	5	0	0	4.31966e-11	1	TRUE	ML	1	listwise	1366	5015	3649	9	0.00826175
		NonCog	CEQ Educational opportunity (P)	Science Ach 9	total	0.073849	0.0255764	2.88739	0.00388458	0.0227352	0.128415	0.073849	0.0772424	0.0772163	1	7564.02	7590.12	1	0	5	0	0	4.31966e-11	1	TRUE	ML	1	listwise	1366	5015	3649	9	0.00688498
		EA	CEQ Educational opportunity (S)	English Ach 9	indirect	0.000216792	0.00182872	0.118548	0.905633	-0.00312953	0.00414268	0.000216792	0.000225595	0.00022827	1	7377.19	7403.29	1	6.06182e-13	5	0	0	1.04156e-11	1	TRUE	ML	1	listwise	1365	5011	3646	9	0.924457
		EA	CEQ Educational opportunity (S)	English Ach 9	direct	0.204594	0.0258325	7.92002	2.44249e-15	0.152156	0.254069	0.204594	0.212901	0.215427	1	7377.19	7403.29	1	6.06182e-13	5	0	0	1.04156e-11	1	TRUE	ML	1	listwise	1365	5011	3646	9	7.68333e-15
		EA	CEQ Educational opportunity (S)	English Ach 9	total	0.20481	0.0256891	7.97267	1.55431e-15	0.152245	0.255343	0.20481	0.213127	0.215655	1	7377.19	7403.29	1	6.06182e-13	5	0	0	1.04156e-11	1	TRUE	ML	1	listwise	1365	5011	3646	9	4.93295e-15
		Cog	CEQ Educational opportunity (S)	English Ach 9	indirect	2.06538e-05	0.00180537	0.0114402	0.990872	-0.00371676	0.00365141	2.06538e-05	2.17348e-05	2.17474e-05	1	7364.43	7390.52	1	0	5	0	0	1.04432e-11	1	TRUE	ML	1	listwise	1365	5011	3646	9	0.991568
		Cog	CEQ Educational opportunity (S)	English Ach 9	direct	0.221195	0.026879	8.22928	2.22045e-16	0.171121	0.276931	0.221195	0.232773	0.232907	1	7364.43	7390.52	1	0	5	0	0	1.04432e-11	1	TRUE	ML	1	listwise	1365	5011	3646	9	7.44502e-16
		Cog	CEQ Educational opportunity (S)	English Ach 9	total	0.221215	0.0269582	8.20586	2.22045e-16	0.171232	0.276615	0.221215	0.232794	0.232929	1	7364.43	7390.52	1	0	5	0	0	1.04432e-11	1	TRUE	ML	1	listwise	1365	5011	3646	9	7.44502e-16
		NonCog	CEQ Educational opportunity (S)	English Ach 9	indirect	0.00128587	0.00189216	0.679576	0.496773	-0.00206341	0.00558591	0.00128587	0.00135365	0.00135395	1	7431.37	7457.46	1	1.21236e-12	5	0	0	9.46399e-12	1	TRUE	ML	1	listwise	1365	5011	3646	9	0.550468
		NonCog	CEQ Educational opportunity (S)	English Ach 9	direct	0.0761585	0.0249009	3.05846	0.00222479	0.0302142	0.125903	0.0761585	0.0801731	0.080191	1	7431.37	7457.46	1	1.21236e-12	5	0	0	9.46399e-12	1	TRUE	ML	1	listwise	1365	5011	3646	9	0.00412267
		NonCog	CEQ Educational opportunity (S)	English Ach 9	total	0.0774443	0.0249646	3.10217	0.00192111	0.0322	0.126783	0.0774443	0.0815267	0.0815449	1	7431.37	7457.46	1	1.21236e-12	5	0	0	9.46399e-12	1	TRUE	ML	1	listwise	1365	5011	3646	9	0.00361635
		EA	CEQ Educational opportunity (S)	Math Ach 9	indirect	0.000135031	0.00152561	0.0885093	0.929472	-0.0028101	0.00343352	0.000135031	0.000138908	0.000140217	1	7408.67	7434.75	1	0	5	0	0	1.05905e-11	1	TRUE	ML	1	listwise	1361	5011	3650	9	0.94472
		EA	CEQ Educational opportunity (S)	Math Ach 9	direct	0.18455	0.0249451	7.39822	1.38112e-13	0.137697	0.23733	0.18455	0.189848	0.191637	1	7408.67	7434.75	1	0	5	0	0	1.05905e-11	1	TRUE	ML	1	listwise	1361	5011	3650	9	3.79941e-13
		EA	CEQ Educational opportunity (S)	Math Ach 9	total	0.184685	0.024946	7.40339	1.32783e-13	0.13705	0.236093	0.184685	0.189987	0.191778	1	7408.67	7434.75	1	0	5	0	0	1.05905e-11	1	TRUE	ML	1	listwise	1361	5011	3650	9	3.66696e-13
		Cog	CEQ Educational opportunity (S)	Math Ach 9	indirect	-0.000172011	0.0014856	-0.115786	0.907822	-0.00330622	0.00288667	-0.000172011	-0.000179065	-0.000178617	1	7384.8	7410.88	1	1.20881e-12	5	0	0	1.05816e-11	1	TRUE	ML	1	listwise	1361	5011	3650	9	0.925355
		Cog	CEQ Educational opportunity (S)	Math Ach 9	direct	0.220622	0.024963	8.83795	0	0.173919	0.270344	0.220622	0.229669	0.229095	1	7384.8	7410.88	1	1.20881e-12	5	0	0	1.05816e-11	1	TRUE	ML	1	listwise	1361	5011	3650	9	0
		Cog	CEQ Educational opportunity (S)	Math Ach 9	total	0.22045	0.0249305	8.84257	0	0.173848	0.269993	0.22045	0.22949	0.228916	1	7384.8	7410.88	1	1.20881e-12	5	0	0	1.05816e-11	1	TRUE	ML	1	listwise	1361	5011	3650	9	0
		NonCog	CEQ Educational opportunity (S)	Math Ach 9	indirect	0.000928905	0.00155146	0.598728	0.549354	-0.00185478	0.00431003	0.000928905	0.000966028	0.00096458	1	7453.15	7479.23	1	0	5	0	0	9.81792e-12	1	TRUE	ML	1	listwise	1361	5011	3650	9	0.599663
		NonCog	CEQ Educational opportunity (S)	Math Ach 9	direct	0.0590444	0.0262249	2.25147	0.0243561	0.0083142	0.108298	0.0590444	0.0614041	0.061312	1	7453.15	7479.23	1	0	5	0	0	9.81792e-12	1	TRUE	ML	1	listwise	1361	5011	3650	9	0.0366886
		NonCog	CEQ Educational opportunity (S)	Math Ach 9	total	0.0599733	0.0263201	2.27862	0.0226899	0.0087711	0.108126	0.0599733	0.0623701	0.0622766	1	7453.15	7479.23	1	0	5	0	0	9.81792e-12	1	TRUE	ML	1	listwise	1361	5011	3650	9	0.0344336
		EA	CEQ Educational opportunity (S)	Overall (E&M) Ach 9	indirect	0.000311162	0.00184637	0.168526	0.866169	-0.00374962	0.00407263	0.000311162	0.000322957	0.000326228	1	7287.45	7313.48	1	0	5	0	0	8.21374e-12	1	TRUE	ML	1	listwise	1346	5011	3665	9	0.890542
		EA	CEQ Educational opportunity (S)	Overall (E&M) Ach 9	direct	0.208174	0.0248851	8.36544	0	0.160823	0.256462	0.208174	0.216065	0.218254	1	7287.45	7313.48	1	0	5	0	0	8.21374e-12	1	TRUE	ML	1	listwise	1346	5011	3665	9	0
		EA	CEQ Educational opportunity (S)	Overall (E&M) Ach 9	total	0.208486	0.0249814	8.34564	0	0.16065	0.256894	0.208486	0.216388	0.21858	1	7287.45	7313.48	1	0	5	0	0	8.21374e-12	1	TRUE	ML	1	listwise	1346	5011	3665	9	0
		Cog	CEQ Educational opportunity (S)	Overall (E&M) Ach 9	indirect	0.00010362	0.00186113	0.0556759	0.9556	-0.00374465	0.00404035	0.00010362	0.000108823	0.000108637	1	7263.63	7289.65	1	5.97744e-13	5	0	0	8.25334e-12	1	TRUE	ML	1	listwise	1346	5011	3665	9	0.964046
		Cog	CEQ Educational opportunity (S)	Overall (E&M) Ach 9	direct	0.239656	0.0247778	9.67222	0	0.192502	0.287963	0.239656	0.25169	0.25126	1	7263.63	7289.65	1	5.97744e-13	5	0	0	8.25334e-12	1	TRUE	ML	1	listwise	1346	5011	3665	9	0
		Cog	CEQ Educational opportunity (S)	Overall (E&M) Ach 9	total	0.23976	0.0247899	9.67167	0	0.192923	0.28814	0.23976	0.251798	0.251369	1	7263.63	7289.65	1	5.97744e-13	5	0	0	8.25334e-12	1	TRUE	ML	1	listwise	1346	5011	3665	9	0
		NonCog	CEQ Educational opportunity (S)	Overall (E&M) Ach 9	indirect	0.00117606	0.00188204	0.624888	0.532044	-0.00263975	0.00510339	0.00117606	0.00123509	0.00123301	1	7344.23	7370.25	1	0	5	0	0	7.62515e-12	1	TRUE	ML	1	listwise	1346	5011	3665	9	0.585002
		NonCog	CEQ Educational opportunity (S)	Overall (E&M) Ach 9	direct	0.0704893	0.0250217	2.81713	0.00484549	0.0195525	0.118893	0.0704893	0.0740274	0.0739023	1	7344.23	7370.25	1	0	5	0	0	7.62515e-12	1	TRUE	ML	1	listwise	1346	5011	3665	9	0.00827917
		NonCog	CEQ Educational opportunity (S)	Overall (E&M) Ach 9	total	0.0716654	0.0251057	2.85455	0.00430982	0.0208152	0.119778	0.0716654	0.0752624	0.0751353	1	7344.23	7370.25	1	0	5	0	0	7.62515e-12	1	TRUE	ML	1	listwise	1346	5011	3665	9	0.00755411
		EA	CEQ Educational opportunity (S)	Science Ach 9	indirect	9.9968e-05	0.000936499	0.106747	0.91499	-0.001719	0.00232706	9.9968e-05	0.000104564	0.000105329	1	7290.31	7316.33	1	0	5	0	0	9.43066e-12	1	TRUE	ML	1	listwise	1347	5011	3664	9	0.931995
		EA	CEQ Educational opportunity (S)	Science Ach 9	direct	0.194792	0.0260801	7.46902	8.08242e-14	0.145692	0.246655	0.194792	0.203748	0.205238	1	7290.31	7316.33	1	0	5	0	0	9.43066e-12	1	TRUE	ML	1	listwise	1347	5011	3664	9	2.25832e-13
		EA	CEQ Educational opportunity (S)	Science Ach 9	total	0.194892	0.0259836	7.50059	6.35048e-14	0.145813	0.246628	0.194892	0.203853	0.205343	1	7290.31	7316.33	1	0	5	0	0	9.43066e-12	1	TRUE	ML	1	listwise	1347	5011	3664	9	1.77788e-13
		Cog	CEQ Educational opportunity (S)	Science Ach 9	indirect	-0.000193287	0.000970349	-0.199193	0.842111	-0.00246376	0.00192477	-0.000193287	-0.000204364	-0.000203652	1	7266.52	7292.54	1	0	5	0	0	9.35197e-12	1	TRUE	ML	1	listwise	1347	5011	3664	9	0.869572
		Cog	CEQ Educational opportunity (S)	Science Ach 9	direct	0.228265	0.0261232	8.73802	0	0.177033	0.27893	0.228265	0.241347	0.240505	1	7266.52	7292.54	1	0	5	0	0	9.35197e-12	1	TRUE	ML	1	listwise	1347	5011	3664	9	0
		Cog	CEQ Educational opportunity (S)	Science Ach 9	total	0.228072	0.0260597	8.75187	0	0.176941	0.278155	0.228072	0.241142	0.240301	1	7266.52	7292.54	1	0	5	0	0	9.35197e-12	1	TRUE	ML	1	listwise	1347	5011	3664	9	0
		NonCog	CEQ Educational opportunity (S)	Science Ach 9	indirect	0.000549713	0.00117704	0.467031	0.640478	-0.00152726	0.00347242	0.000549713	0.000579551	0.000579191	1	7340.46	7366.49	1	0	5	0	0	8.29196e-12	1	TRUE	ML	1	listwise	1347	5011	3664	9	0.686226
		NonCog	CEQ Educational opportunity (S)	Science Ach 9	direct	0.0643795	0.0262914	2.44869	0.0143377	0.0140256	0.117728	0.0643795	0.0678739	0.0678317	1	7340.46	7366.49	1	0	5	0	0	8.29196e-12	1	TRUE	ML	1	listwise	1347	5011	3664	9	0.0225759
		NonCog	CEQ Educational opportunity (S)	Science Ach 9	total	0.0649292	0.0262041	2.47783	0.0132186	0.0146328	0.118251	0.0649292	0.0684535	0.0684109	1	7340.46	7366.49	1	0	5	0	0	8.29196e-12	1	TRUE	ML	1	listwise	1347	5011	3664	9	0.0208368
		EA	Conscientiousness (S)	GCSE English 16	indirect	-0.000407641	0.00364697	-0.111775	0.911002	-0.0084329	0.0064006	-0.000407641	-0.000437189	-0.000428625	1	7620.4	7646.53	1	0	5	0	0	1.02856e-12	1	TRUE	ML	1	listwise	1375	5016	3641	16	0.941037
		EA	Conscientiousness (S)	GCSE English 16	direct	-0.000554015	0.0255126	-0.0217153	0.982675	-0.0484226	0.0508796	-0.000554015	-0.000594172	-0.000582533	1	7620.4	7646.53	1	0	5	0	0	1.02856e-12	1	TRUE	ML	1	listwise	1375	5016	3641	16	0.985962
		EA	Conscientiousness (S)	GCSE English 16	total	-0.000961656	0.0258679	-0.0371756	0.970345	-0.0510808	0.0523815	-0.000961656	-0.00103136	-0.00101116	1	7620.4	7646.53	1	0	5	0	0	1.02856e-12	1	TRUE	ML	1	listwise	1375	5016	3641	16	0.976857
		Cog	Conscientiousness (S)	GCSE English 16	indirect	-0.00226992	0.00382925	-0.592785	0.553325	-0.0101779	0.00501573	-0.00226992	-0.002361	-0.00238677	1	7619.63	7645.77	1	4.88498e-12	5	0	0	3.60332e-08	1	TRUE	ML	1	listwise	1375	5016	3641	16	0.644025
		Cog	Conscientiousness (S)	GCSE English 16	direct	-0.0162414	0.0271682	-0.597809	0.549967	-0.0713876	0.0360192	-0.0162414	-0.0168931	-0.0170775	1	7619.63	7645.77	1	4.88498e-12	5	0	0	3.60332e-08	1	TRUE	ML	1	listwise	1375	5016	3641	16	0.640739
		Cog	Conscientiousness (S)	GCSE English 16	total	-0.0185113	0.0272423	-0.679506	0.496817	-0.0750388	0.0329797	-0.0185113	-0.0192541	-0.0194642	1	7619.63	7645.77	1	4.88498e-12	5	0	0	3.60332e-08	1	TRUE	ML	1	listwise	1375	5016	3641	16	0.590278
		NonCog	Conscientiousness (S)	GCSE English 16	indirect	0.00202361	0.00368904	0.548548	0.583316	-0.00515454	0.00936965	0.00202361	0.00211084	0.00212778	1	7619.39	7645.53	1	0	5	0	0	8.33555e-13	1	TRUE	ML	1	listwise	1375	5016	3641	16	0.673057
		NonCog	Conscientiousness (S)	GCSE English 16	direct	0.0216602	0.0251078	0.862687	0.38831	-0.0309754	0.0673749	0.0216602	0.0225938	0.0227751	1	7619.39	7645.53	1	0	5	0	0	8.33555e-13	1	TRUE	ML	1	listwise	1375	5016	3641	16	0.486909
		NonCog	Conscientiousness (S)	GCSE English 16	total	0.0236838	0.0252855	0.936655	0.348936	-0.029941	0.0709187	0.0236838	0.0247047	0.0249029	1	7619.39	7645.53	1	0	5	0	0	8.33555e-13	1	TRUE	ML	1	listwise	1375	5016	3641	16	0.443563
		EA	Conscientiousness (S)	GCSE Math 16	indirect	-0.00363776	0.00593617	-0.612813	0.54	-0.0152181	0.00813119	-0.00363776	-0.00385865	-0.00383926	1	6410.59	6435.99	1	0	5	0	0	1.32059e-12	1	TRUE	ML	1	listwise	1189	5016	3827	16	0.631579
		EA	Conscientiousness (S)	GCSE Math 16	direct	0.305712	0.0241836	12.6413	0	0.257533	0.352716	0.305712	0.324275	0.322646	1	6410.59	6435.99	1	0	5	0	0	1.32059e-12	1	TRUE	ML	1	listwise	1189	5016	3827	16	0
		EA	Conscientiousness (S)	GCSE Math 16	total	0.302074	0.024842	12.1598	0	0.251696	0.351463	0.302074	0.320416	0.318806	1	6410.59	6435.99	1	0	5	0	0	1.32059e-12	1	TRUE	ML	1	listwise	1189	5016	3827	16	0
		Cog	Conscientiousness (S)	GCSE Math 16	indirect	-0.00737372	0.00674016	-1.094	0.273956	-0.020785	0.00517858	-0.00737372	-0.00753437	-0.00778216	1	6460.56	6485.96	1	0	5	0	0	0	1	TRUE	ML	1	listwise	1189	5016	3827	16	0.360469
		Cog	Conscientiousness (S)	GCSE Math 16	direct	0.255105	0.0267671	9.53055	0	0.204472	0.309142	0.255105	0.260663	0.269235	1	6460.56	6485.96	1	0	5	0	0	0	1	TRUE	ML	1	listwise	1189	5016	3827	16	0
		Cog	Conscientiousness (S)	GCSE Math 16	total	0.247731	0.0282299	8.77548	0	0.191452	0.305341	0.247731	0.253128	0.261453	1	6460.56	6485.96	1	0	5	0	0	0	1	TRUE	ML	1	listwise	1189	5016	3827	16	0
		NonCog	Conscientiousness (S)	GCSE Math 16	indirect	-0.000743536	0.00631448	-0.117751	0.906265	-0.0138119	0.0116589	-0.000743536	-0.000766883	-0.000784722	1	6510.32	6535.72	1	0	5	0	0	1.73275e-12	1	TRUE	ML	1	listwise	1189	5016	3827	16	0.940678
		NonCog	Conscientiousness (S)	GCSE Math 16	direct	0.170733	0.0263925	6.469	9.86544e-11	0.12075	0.225087	0.170733	0.176094	0.18019	1	6510.32	6535.72	1	0	5	0	0	1.73275e-12	1	TRUE	ML	1	listwise	1189	5016	3827	16	2.23368e-10
		NonCog	Conscientiousness (S)	GCSE Math 16	total	0.169989	0.0268806	6.32386	2.55102e-10	0.115922	0.222844	0.169989	0.175327	0.179405	1	6510.32	6535.72	1	0	5	0	0	1.73275e-12	1	TRUE	ML	1	listwise	1189	5016	3827	16	5.65845e-10
		EA	Conscientiousness (S)	GCSE Science 16	indirect	-0.00191481	0.00690874	-0.277157	0.781659	-0.0152789	0.01169	-0.00191481	-0.00209584	-0.00205954	1	6675.07	6700.74	1	0	5	0	0	2.38464e-12	1	TRUE	ML	1	listwise	1255	5016	3761	16	0.836665
		EA	Conscientiousness (S)	GCSE Science 16	direct	0.304836	0.0231239	13.1827	0	0.25995	0.349536	0.304836	0.333657	0.327878	1	6675.07	6700.74	1	0	5	0	0	2.38464e-12	1	TRUE	ML	1	listwise	1255	5016	3761	16	0
		EA	Conscientiousness (S)	GCSE Science 16	total	0.302922	0.0238229	12.7156	0	0.255451	0.348372	0.302922	0.331561	0.325819	1	6675.07	6700.74	1	0	5	0	0	2.38464e-12	1	TRUE	ML	1	listwise	1255	5016	3761	16	0
		Cog	Conscientiousness (S)	GCSE Science 16	indirect	-0.00873766	0.00749173	-1.16631	0.24349	-0.0225929	0.00602834	-0.00873766	-0.00914946	-0.00939812	1	6761.03	6786.71	1	1.11466e-12	5	0	0	9.13548e-17	1	TRUE	ML	1	listwise	1255	5016	3761	16	0.32286
		Cog	Conscientiousness (S)	GCSE Science 16	direct	0.21794	0.022894	9.51951	0	0.170355	0.258214	0.21794	0.228211	0.234413	1	6761.03	6786.71	1	1.11466e-12	5	0	0	9.13548e-17	1	TRUE	ML	1	listwise	1255	5016	3761	16	0
		Cog	Conscientiousness (S)	GCSE Science 16	total	0.209202	0.0248179	8.42948	0	0.159195	0.25468	0.209202	0.219061	0.225015	1	6761.03	6786.71	1	1.11466e-12	5	0	0	9.13548e-17	1	TRUE	ML	1	listwise	1255	5016	3761	16	0
		NonCog	Conscientiousness (S)	GCSE Science 16	indirect	0.00344226	0.0071111	0.484069	0.628337	-0.011947	0.0165904	0.00344226	0.00364847	0.00370245	1	6765.89	6791.57	1	0	5	0	0	2.11562e-12	1	TRUE	ML	1	listwise	1255	5016	3761	16	0.706672
		NonCog	Conscientiousness (S)	GCSE Science 16	direct	0.209866	0.024845	8.447	0	0.16221	0.260444	0.209866	0.222437	0.225729	1	6765.89	6791.57	1	0	5	0	0	2.11562e-12	1	TRUE	ML	1	listwise	1255	5016	3761	16	0
		NonCog	Conscientiousness (S)	GCSE Science 16	total	0.213308	0.0254277	8.38879	0	0.16457	0.264669	0.213308	0.226086	0.229431	1	6765.89	6791.57	1	0	5	0	0	2.11562e-12	1	TRUE	ML	1	listwise	1255	5016	3761	16	0
		EA	Curiosity (S)	GCSE English 16	indirect	0.0208345	0.00589896	3.53188	0.000412611	0.0106527	0.0333591	0.0208345	0.0220913	0.0217733	1	7739.14	7765.35	1	0	5	0	0	5.31148e-19	1	TRUE	ML	1	listwise	1396	5016	3620	16	0.000739004
		EA	Curiosity (S)	GCSE English 16	direct	-0.0192956	0.0261877	-0.73682	0.461232	-0.0687935	0.0320701	-0.0192956	-0.0204597	-0.0201651	1	7739.14	7765.35	1	0	5	0	0	5.31148e-19	1	TRUE	ML	1	listwise	1396	5016	3620	16	0.559634
		EA	Curiosity (S)	GCSE English 16	total	0.00153883	0.0259013	0.0594111	0.952625	-0.0464807	0.0498885	0.00153883	0.00163166	0.00160817	1	7739.14	7765.35	1	0	5	0	0	5.31148e-19	1	TRUE	ML	1	listwise	1396	5016	3620	16	0.968467
		Cog	Curiosity (S)	GCSE English 16	indirect	0.0156527	0.00488176	3.20635	0.00134428	0.00723732	0.0264158	0.0156527	0.0161441	0.016358	1	7761.44	7787.65	1	0	5	0	0	1.4164e-18	1	TRUE	ML	1	listwise	1396	5016	3620	16	0.00234468
		Cog	Curiosity (S)	GCSE English 16	direct	-0.0351385	0.0265708	-1.32245	0.186019	-0.0878994	0.0186974	-0.0351385	-0.0362417	-0.0367219	1	7761.44	7787.65	1	0	5	0	0	1.4164e-18	1	TRUE	ML	1	listwise	1396	5016	3620	16	0.25482
		Cog	Curiosity (S)	GCSE English 16	total	-0.0194858	0.0260931	-0.746783	0.455195	-0.0702944	0.0315455	-0.0194858	-0.0200976	-0.0203639	1	7761.44	7787.65	1	0	5	0	0	1.4164e-18	1	TRUE	ML	1	listwise	1396	5016	3620	16	0.554552
		NonCog	Curiosity (S)	GCSE English 16	indirect	0.0121317	0.00412691	2.93966	0.00328578	0.00481949	0.0212528	0.0121317	0.0125364	0.0126784	1	7771.04	7797.25	1	0	5	0	0	0	1	TRUE	ML	1	listwise	1396	5016	3620	16	0.00558489
		NonCog	Curiosity (S)	GCSE English 16	direct	0.0177443	0.0253597	0.699703	0.484113	-0.0317	0.0682945	0.0177443	0.0183362	0.0185438	1	7771.04	7797.25	1	0	5	0	0	0	1	TRUE	ML	1	listwise	1396	5016	3620	16	0.580936
		NonCog	Curiosity (S)	GCSE English 16	total	0.029876	0.0256068	1.16672	0.243323	-0.0192454	0.0824857	0.029876	0.0308726	0.0312222	1	7771.04	7797.25	1	0	5	0	0	0	1	TRUE	ML	1	listwise	1396	5016	3620	16	0.32286
		EA	Curiosity (S)	GCSE Math 16	indirect	0.066491	0.0112653	5.90229	3.58494e-09	0.0453214	0.0882583	0.066491	0.070028	0.0699598	1	6287.84	6313.31	1	0	5	0	0	9.06493e-17	1	TRUE	ML	1	listwise	1204	5016	3812	16	7.53403e-09
		EA	Curiosity (S)	GCSE Math 16	direct	0.23686	0.0226466	10.459	0	0.192672	0.280422	0.23686	0.24946	0.249217	1	6287.84	6313.31	1	0	5	0	0	9.06493e-17	1	TRUE	ML	1	listwise	1204	5016	3812	16	0
		EA	Curiosity (S)	GCSE Math 16	total	0.303351	0.0239395	12.6715	0	0.255114	0.348499	0.303351	0.319487	0.319176	1	6287.84	6313.31	1	0	5	0	0	9.06493e-17	1	TRUE	ML	1	listwise	1204	5016	3812	16	0
		Cog	Curiosity (S)	GCSE Math 16	indirect	0.0505865	0.012313	4.10839	3.98422e-05	0.0269984	0.0752292	0.0505865	0.0514378	0.0532255	1	6339.18	6364.65	1	0	5	0	0	0	1	TRUE	ML	1	listwise	1204	5016	3812	16	7.40102e-05
		Cog	Curiosity (S)	GCSE Math 16	direct	0.197388	0.0234112	8.43136	0	0.150777	0.241509	0.197388	0.20071	0.207686	1	6339.18	6364.65	1	0	5	0	0	0	1	TRUE	ML	1	listwise	1204	5016	3812	16	0
		Cog	Curiosity (S)	GCSE Math 16	total	0.247974	0.0267757	9.26119	0	0.196403	0.303192	0.247974	0.252148	0.260911	1	6339.18	6364.65	1	0	5	0	0	0	1	TRUE	ML	1	listwise	1204	5016	3812	16	0
		NonCog	Curiosity (S)	GCSE Math 16	indirect	0.0402769	0.01296	3.10777	0.00188503	0.0162346	0.0661089	0.0402769	0.0413172	0.0423781	1	6381.55	6407.02	1	0	5	0	0	9.06493e-17	1	TRUE	ML	1	listwise	1204	5016	3812	16	0.00325472
		NonCog	Curiosity (S)	GCSE Math 16	direct	0.128044	0.0245465	5.2164	1.82434e-07	0.0813996	0.178432	0.128044	0.131352	0.134724	1	6381.55	6407.02	1	0	5	0	0	9.06493e-17	1	TRUE	ML	1	listwise	1204	5016	3812	16	3.74224e-07
		NonCog	Curiosity (S)	GCSE Math 16	total	0.168321	0.026871	6.26405	3.75113e-10	0.116864	0.221408	0.168321	0.172669	0.177102	1	6381.55	6407.02	1	0	5	0	0	9.06493e-17	1	TRUE	ML	1	listwise	1204	5016	3812	16	8.1992e-10
		EA	Curiosity (S)	GCSE Science 16	indirect	0.0600578	0.0105678	5.68309	1.32284e-08	0.0419519	0.0832125	0.0600578	0.0652356	0.0644003	1	6578.27	6604.01	1	0	5	0	0	4.53247e-17	1	TRUE	ML	1	listwise	1272	5016	3744	16	2.76551e-08
		EA	Curiosity (S)	GCSE Science 16	direct	0.244928	0.0239056	10.2456	0	0.198242	0.292205	0.244928	0.266044	0.262638	1	6578.27	6604.01	1	0	5	0	0	4.53247e-17	1	TRUE	ML	1	listwise	1272	5016	3744	16	0
		EA	Curiosity (S)	GCSE Science 16	total	0.304986	0.0244594	12.469	0	0.258694	0.353515	0.304986	0.33128	0.327038	1	6578.27	6604.01	1	0	5	0	0	4.53247e-17	1	TRUE	ML	1	listwise	1272	5016	3744	16	0
		Cog	Curiosity (S)	GCSE Science 16	indirect	0.0443593	0.0119624	3.70822	0.000208723	0.0206632	0.0684826	0.0443593	0.0462005	0.0475668	1	6665.98	6691.73	1	0	5	0	0	0	1	TRUE	ML	1	listwise	1272	5016	3744	16	0.000377778
		Cog	Curiosity (S)	GCSE Science 16	direct	0.162181	0.0221817	7.31147	2.64233e-13	0.117623	0.205185	0.162181	0.168912	0.173907	1	6665.98	6691.73	1	0	5	0	0	0	1	TRUE	ML	1	listwise	1272	5016	3744	16	7.23926e-13
		Cog	Curiosity (S)	GCSE Science 16	total	0.20654	0.0253204	8.15705	4.44089e-16	0.159041	0.255907	0.20654	0.215112	0.221474	1	6665.98	6691.73	1	0	5	0	0	0	1	TRUE	ML	1	listwise	1272	5016	3744	16	1.33561e-15
		NonCog	Curiosity (S)	GCSE Science 16	indirect	0.0406687	0.0115593	3.51826	0.000434391	0.0178098	0.0640655	0.0406687	0.0428578	0.0436093	1	6660.35	6686.09	1	0	5	0	0	4.53247e-17	1	TRUE	ML	1	listwise	1272	5016	3744	16	0.000775698
		NonCog	Curiosity (S)	GCSE Science 16	direct	0.172923	0.0240003	7.205	5.80425e-13	0.126628	0.223621	0.172923	0.182231	0.185426	1	6660.35	6686.09	1	0	5	0	0	4.53247e-17	1	TRUE	ML	1	listwise	1272	5016	3744	16	1.56872e-12
		NonCog	Curiosity (S)	GCSE Science 16	total	0.213591	0.0253802	8.41568	0	0.165977	0.266417	0.213591	0.225088	0.229035	1	6660.35	6686.09	1	0	5	0	0	4.53247e-17	1	TRUE	ML	1	listwise	1272	5016	3744	16	0
		EA	Education-specific noncognitive skills age 12 (S)	English Ach 12	indirect	0.0200121	0.005109	3.91703	8.96484e-05	0.010408	0.0311005	0.0200121	0.020432	0.020291	1	11044.5	11072.5	1	0	5	0	0	9.06493e-17	1	TRUE	ML	1	listwise	2015	5016	3001	12	0.00013748
		EA	Education-specific noncognitive skills age 12 (S)	English Ach 12	direct	0.231762	0.0227389	10.1923	0	0.187972	0.278662	0.231762	0.236625	0.234993	1	11044.5	11072.5	1	0	5	0	0	9.06493e-17	1	TRUE	ML	1	listwise	2015	5016	3001	12	0
		EA	Education-specific noncognitive skills age 12 (S)	English Ach 12	total	0.251774	0.0228418	11.0225	0	0.208193	0.297924	0.251774	0.257057	0.255284	1	11044.5	11072.5	1	0	5	0	0	9.06493e-17	1	TRUE	ML	1	listwise	2015	5016	3001	12	0
		Cog	Education-specific noncognitive skills age 12 (S)	English Ach 12	indirect	0.0167763	0.0049222	3.40829	0.000653722	0.0069936	0.0265581	0.0167763	0.017121	0.0170101	1	11072.8	11100.9	1	0	5	0	0	1.13312e-17	1	TRUE	ML	1	listwise	2015	5016	3001	12	0.000855004
		Cog	Education-specific noncognitive skills age 12 (S)	English Ach 12	direct	0.20999	0.020259	10.3653	0	0.170793	0.249406	0.20999	0.214305	0.212917	1	11072.8	11100.9	1	0	5	0	0	1.13312e-17	1	TRUE	ML	1	listwise	2015	5016	3001	12	0
		Cog	Education-specific noncognitive skills age 12 (S)	English Ach 12	total	0.226766	0.0205669	11.0258	0	0.185048	0.266961	0.226766	0.231426	0.229927	1	11072.8	11100.9	1	0	5	0	0	1.13312e-17	1	TRUE	ML	1	listwise	2015	5016	3001	12	0
		NonCog	Education-specific noncognitive skills age 12 (S)	English Ach 12	indirect	0.0100076	0.00513631	1.94841	0.051366	0.000422291	0.0208979	0.0100076	0.0102428	0.0101471	1	11140.7	11168.7	1	0	5	0	0	0	1	TRUE	ML	1	listwise	2015	5016	3001	12	0.0568103
		NonCog	Education-specific noncognitive skills age 12 (S)	English Ach 12	direct	0.133667	0.0222776	6.00004	1.97266e-09	0.0887745	0.179192	0.133667	0.136808	0.13553	1	11140.7	11168.7	1	0	5	0	0	0	1	TRUE	ML	1	listwise	2015	5016	3001	12	4.53051e-09
		NonCog	Education-specific noncognitive skills age 12 (S)	English Ach 12	total	0.143674	0.0228194	6.29614	3.05155e-10	0.0997478	0.190359	0.143674	0.147051	0.145677	1	11140.7	11168.7	1	0	5	0	0	0	1	TRUE	ML	1	listwise	2015	5016	3001	12	7.2155e-10
		EA	Education-specific noncognitive skills age 12 (S)	Math Ach 12	indirect	0.0223152	0.00517108	4.31539	1.59322e-05	0.0127164	0.032473	0.0223152	0.0227646	0.0227396	1	10743.4	10771.4	1	0	5	0	0	1.13312e-17	1	TRUE	ML	1	listwise	1965	5016	3051	12	2.71187e-05
		EA	Education-specific noncognitive skills age 12 (S)	Math Ach 12	direct	0.219093	0.0229894	9.53019	0	0.176108	0.265193	0.219093	0.223505	0.22326	1	10743.4	10771.4	1	0	5	0	0	1.13312e-17	1	TRUE	ML	1	listwise	1965	5016	3051	12	0
		EA	Education-specific noncognitive skills age 12 (S)	Math Ach 12	total	0.241408	0.023392	10.3201	0	0.197112	0.289912	0.241408	0.24627	0.245999	1	10743.4	10771.4	1	0	5	0	0	1.13312e-17	1	TRUE	ML	1	listwise	1965	5016	3051	12	0
		Cog	Education-specific noncognitive skills age 12 (S)	Math Ach 12	indirect	0.0185055	0.00525705	3.52014	0.00043132	0.00847492	0.0293538	0.0185055	0.0189245	0.0188575	1	10751	10778.9	1	0	5	0	0	0	1	TRUE	ML	1	listwise	1965	5016	3051	12	0.000581613
		Cog	Education-specific noncognitive skills age 12 (S)	Math Ach 12	direct	0.216836	0.0217732	9.95885	0	0.174131	0.259814	0.216836	0.221745	0.220959	1	10751	10778.9	1	0	5	0	0	0	1	TRUE	ML	1	listwise	1965	5016	3051	12	0
		Cog	Education-specific noncognitive skills age 12 (S)	Math Ach 12	total	0.235341	0.0220888	10.6543	0	0.192622	0.278832	0.235341	0.240669	0.239817	1	10751	10778.9	1	0	5	0	0	0	1	TRUE	ML	1	listwise	1965	5016	3051	12	0
		NonCog	Education-specific noncognitive skills age 12 (S)	Math Ach 12	indirect	0.0113182	0.00556461	2.03396	0.0419556	0.000928983	0.0227735	0.0113182	0.0116369	0.0115334	1	10833.4	10861.3	1	0	5	0	0	1.13312e-17	1	TRUE	ML	1	listwise	1965	5016	3051	12	0.0468342
		NonCog	Education-specific noncognitive skills age 12 (S)	Math Ach 12	direct	0.118344	0.0217592	5.43881	5.36361e-08	0.0772536	0.162541	0.118344	0.121677	0.120595	1	10833.4	10861.3	1	0	5	0	0	1.13312e-17	1	TRUE	ML	1	listwise	1965	5016	3051	12	1.09555e-07
		NonCog	Education-specific noncognitive skills age 12 (S)	Math Ach 12	total	0.129662	0.0224188	5.78365	7.30964e-09	0.0886341	0.173253	0.129662	0.133314	0.132128	1	10833.4	10861.3	1	0	5	0	0	1.13312e-17	1	TRUE	ML	1	listwise	1965	5016	3051	12	1.58046e-08
		EA	Education-specific noncognitive skills age 12 (S)	Overall (E&M) Ach 12	indirect	0.0226232	0.00547438	4.13256	3.5874e-05	0.0125335	0.0336688	0.0226232	0.0231145	0.0230269	1	10498.8	10526.6	1	0	5	0	0	4.53247e-17	1	TRUE	ML	1	listwise	1923	5016	3093	12	5.85698e-05
		EA	Education-specific noncognitive skills age 12 (S)	Overall (E&M) Ach 12	direct	0.230262	0.0239841	9.60061	0	0.183935	0.277119	0.230262	0.235263	0.234371	1	10498.8	10526.6	1	0	5	0	0	4.53247e-17	1	TRUE	ML	1	listwise	1923	5016	3093	12	0
		EA	Education-specific noncognitive skills age 12 (S)	Overall (E&M) Ach 12	total	0.252885	0.0240108	10.5321	0	0.205824	0.300169	0.252885	0.258377	0.257398	1	10498.8	10526.6	1	0	5	0	0	4.53247e-17	1	TRUE	ML	1	listwise	1923	5016	3093	12	0
		Cog	Education-specific noncognitive skills age 12 (S)	Overall (E&M) Ach 12	indirect	0.0194296	0.00546929	3.5525	0.00038159	0.00904357	0.0310025	0.0194296	0.019876	0.0197763	1	10509.2	10537	1	0	5	0	0	1.13312e-17	1	TRUE	ML	1	listwise	1923	5016	3093	12	0.000521832
		Cog	Education-specific noncognitive skills age 12 (S)	Overall (E&M) Ach 12	direct	0.224625	0.0213805	10.5061	0	0.184045	0.268397	0.224625	0.229786	0.228634	1	10509.2	10537	1	0	5	0	0	1.13312e-17	1	TRUE	ML	1	listwise	1923	5016	3093	12	0
		Cog	Education-specific noncognitive skills age 12 (S)	Overall (E&M) Ach 12	total	0.244055	0.0214911	11.3561	0	0.201894	0.285714	0.244055	0.249662	0.24841	1	10509.2	10537	1	0	5	0	0	1.13312e-17	1	TRUE	ML	1	listwise	1923	5016	3093	12	0
		NonCog	Education-specific noncognitive skills age 12 (S)	Overall (E&M) Ach 12	indirect	0.0106292	0.00570295	1.86381	0.0623481	-0.000337427	0.0226669	0.0106292	0.0109386	0.0108189	1	10594.4	10622.3	1	0	5	0	0	1.13312e-17	1	TRUE	ML	1	listwise	1923	5016	3093	12	0.0683267
		NonCog	Education-specific noncognitive skills age 12 (S)	Overall (E&M) Ach 12	direct	0.127054	0.0222675	5.70581	1.15792e-08	0.0814166	0.170491	0.127054	0.130752	0.129321	1	10594.4	10622.3	1	0	5	0	0	1.13312e-17	1	TRUE	ML	1	listwise	1923	5016	3093	12	2.45931e-08
		NonCog	Education-specific noncognitive skills age 12 (S)	Overall (E&M) Ach 12	total	0.137684	0.0228605	6.02277	1.71455e-09	0.0907108	0.182374	0.137684	0.14169	0.14014	1	10594.4	10622.3	1	0	5	0	0	1.13312e-17	1	TRUE	ML	1	listwise	1923	5016	3093	12	3.95666e-09
		EA	Education-specific noncognitive skills age 16 (S)	GCSE English 16	indirect	0.0527287	0.00860672	6.12646	8.9857e-10	0.0362985	0.0700188	0.0527287	0.0555849	0.0547961	1	8331.94	8358.54	1	0	5	0	0	2.27066e-17	1	TRUE	ML	1	listwise	1511	5016	3505	16	1.92895e-09
		EA	Education-specific noncognitive skills age 16 (S)	GCSE English 16	direct	-0.0287128	0.0238575	-1.20352	0.228777	-0.0769354	0.0201008	-0.0287128	-0.0302681	-0.0298386	1	8331.94	8358.54	1	0	5	0	0	2.27066e-17	1	TRUE	ML	1	listwise	1511	5016	3505	16	0.305715
		EA	Education-specific noncognitive skills age 16 (S)	GCSE English 16	total	0.0240159	0.0248342	0.967048	0.33352	-0.02342	0.074185	0.0240159	0.0253168	0.0249575	1	8331.94	8358.54	1	0	5	0	0	2.27066e-17	1	TRUE	ML	1	listwise	1511	5016	3505	16	0.428047
		Cog	Education-specific noncognitive skills age 16 (S)	GCSE English 16	indirect	0.0436895	0.00854054	5.11554	3.12837e-07	0.0290554	0.0615075	0.0436895	0.0447632	0.0454025	1	8351.92	8378.53	1	0	5	0	0	1.0623e-18	1	TRUE	ML	1	listwise	1511	5016	3505	16	6.39531e-07
		Cog	Education-specific noncognitive skills age 16 (S)	GCSE English 16	direct	-0.0468052	0.0254749	-1.83731	0.0661648	-0.0966906	0.000398717	-0.0468052	-0.0479555	-0.0486404	1	8351.92	8378.53	1	0	5	0	0	1.0623e-18	1	TRUE	ML	1	listwise	1511	5016	3505	16	0.0971821
		Cog	Education-specific noncognitive skills age 16 (S)	GCSE English 16	total	-0.00311574	0.0265582	-0.117317	0.906609	-0.0562258	0.047605	-0.00311574	-0.00319231	-0.0032379	1	8351.92	8378.53	1	0	5	0	0	1.0623e-18	1	TRUE	ML	1	listwise	1511	5016	3505	16	0.940678
		NonCog	Education-specific noncognitive skills age 16 (S)	GCSE English 16	indirect	0.0332356	0.00759502	4.37598	1.20891e-05	0.0197652	0.0493651	0.0332356	0.0341763	0.0345387	1	8369.98	8396.58	1	0	5	0	0	0	1	TRUE	ML	1	listwise	1511	5016	3505	16	2.28815e-05
		NonCog	Education-specific noncognitive skills age 16 (S)	GCSE English 16	direct	0.0140319	0.0245742	0.571002	0.567998	-0.0354231	0.060385	0.0140319	0.0144291	0.0145821	1	8369.98	8396.58	1	0	5	0	0	0	1	TRUE	ML	1	listwise	1511	5016	3505	16	0.656645
		NonCog	Education-specific noncognitive skills age 16 (S)	GCSE English 16	total	0.0472675	0.0258069	1.83158	0.0670136	-0.00192142	0.0973114	0.0472675	0.0486054	0.0491208	1	8369.98	8396.58	1	0	5	0	0	0	1	TRUE	ML	1	listwise	1511	5016	3505	16	0.0983084
		EA	Education-specific noncognitive skills age 16 (S)	GCSE Math 16	indirect	0.0707794	0.0120362	5.88054	4.08936e-09	0.0484335	0.0958293	0.0707794	0.0726553	0.0725225	1	6977.53	7003.53	1	0	5	0	0	9.06493e-17	1	TRUE	ML	1	listwise	1341	5016	3675	16	8.57909e-09
		EA	Education-specific noncognitive skills age 16 (S)	GCSE Math 16	direct	0.256883	0.0225397	11.3969	0	0.212313	0.30099	0.256883	0.263691	0.263209	1	6977.53	7003.53	1	0	5	0	0	9.06493e-17	1	TRUE	ML	1	listwise	1341	5016	3675	16	0
		EA	Education-specific noncognitive skills age 16 (S)	GCSE Math 16	total	0.327662	0.0243409	13.4614	0	0.279468	0.374204	0.327662	0.336347	0.335732	1	6977.53	7003.53	1	0	5	0	0	9.06493e-17	1	TRUE	ML	1	listwise	1341	5016	3675	16	0
		Cog	Education-specific noncognitive skills age 16 (S)	GCSE Math 16	indirect	0.0577589	0.0134811	4.28443	1.83211e-05	0.0315559	0.0848861	0.0577589	0.0574363	0.0591813	1	7053.7	7079.7	1	0	5	0	0	4.53247e-17	1	TRUE	ML	1	listwise	1341	5016	3675	16	3.4245e-05
		Cog	Education-specific noncognitive skills age 16 (S)	GCSE Math 16	direct	0.191236	0.0219537	8.71089	0	0.145773	0.229229	0.191236	0.190168	0.195946	1	7053.7	7079.7	1	0	5	0	0	4.53247e-17	1	TRUE	ML	1	listwise	1341	5016	3675	16	0
		Cog	Education-specific noncognitive skills age 16 (S)	GCSE Math 16	total	0.248995	0.0248499	10.0199	0	0.197989	0.296827	0.248995	0.247604	0.255127	1	7053.7	7079.7	1	0	5	0	0	4.53247e-17	1	TRUE	ML	1	listwise	1341	5016	3675	16	0
		NonCog	Education-specific noncognitive skills age 16 (S)	GCSE Math 16	indirect	0.0477699	0.0131838	3.62337	0.00029079	0.0228129	0.0748868	0.0477699	0.0477516	0.0489463	1	7087.16	7113.17	1	0	5	0	0	1.13312e-17	1	TRUE	ML	1	listwise	1341	5016	3675	16	0.000522377
		NonCog	Education-specific noncognitive skills age 16 (S)	GCSE Math 16	direct	0.146098	0.0236732	6.17146	6.76605e-10	0.098901	0.190953	0.146098	0.146043	0.149696	1	7087.16	7113.17	1	0	5	0	0	1.13312e-17	1	TRUE	ML	1	listwise	1341	5016	3675	16	1.4603e-09
		NonCog	Education-specific noncognitive skills age 16 (S)	GCSE Math 16	total	0.193868	0.0257937	7.51611	5.63993e-14	0.142422	0.243546	0.193868	0.193794	0.198643	1	7087.16	7113.17	1	0	5	0	0	1.13312e-17	1	TRUE	ML	1	listwise	1341	5016	3675	16	1.57028e-13
		EA	Education-specific noncognitive skills age 16 (S)	GCSE Science 16	indirect	0.0674589	0.0105808	6.37556	1.82292e-10	0.0460917	0.0887074	0.0674589	0.0710755	0.0702851	1	7412.5	7438.81	1	0	5	0	0	0	1	TRUE	ML	1	listwise	1424	5016	3592	16	4.07547e-10
		EA	Education-specific noncognitive skills age 16 (S)	GCSE Science 16	direct	0.256402	0.0214515	11.9526	0	0.215187	0.29763	0.256402	0.270148	0.267144	1	7412.5	7438.81	1	0	5	0	0	0	1	TRUE	ML	1	listwise	1424	5016	3592	16	0
		EA	Education-specific noncognitive skills age 16 (S)	GCSE Science 16	total	0.323861	0.0225982	14.3313	0	0.278327	0.366753	0.323861	0.341224	0.337429	1	7412.5	7438.81	1	0	5	0	0	0	1	TRUE	ML	1	listwise	1424	5016	3592	16	0
		Cog	Education-specific noncognitive skills age 16 (S)	GCSE Science 16	indirect	0.0529186	0.0122585	4.31689	1.58245e-05	0.0297116	0.0771974	0.0529186	0.0537829	0.0551356	1	7522.4	7548.71	1	0	5	0	0	0	1	TRUE	ML	1	listwise	1424	5016	3592	16	2.98107e-05
		Cog	Education-specific noncognitive skills age 16 (S)	GCSE Science 16	direct	0.156021	0.0216126	7.21899	5.23803e-13	0.112927	0.196321	0.156021	0.158569	0.162558	1	7522.4	7548.71	1	0	5	0	0	0	1	TRUE	ML	1	listwise	1424	5016	3592	16	1.42209e-12
		Cog	Education-specific noncognitive skills age 16 (S)	GCSE Science 16	total	0.20894	0.0246995	8.45928	0	0.159122	0.256083	0.20894	0.212352	0.217693	1	7522.4	7548.71	1	0	5	0	0	0	1	TRUE	ML	1	listwise	1424	5016	3592	16	0
		NonCog	Education-specific noncognitive skills age 16 (S)	GCSE Science 16	indirect	0.0497863	0.0115707	4.30278	1.68668e-05	0.0277835	0.0723933	0.0497863	0.0509964	0.0518721	1	7507.67	7533.97	1	0	5	0	0	1.13312e-17	1	TRUE	ML	1	listwise	1424	5016	3592	16	3.16252e-05
		NonCog	Education-specific noncognitive skills age 16 (S)	GCSE Science 16	direct	0.180208	0.0222024	8.11662	4.44089e-16	0.136401	0.225112	0.180208	0.184588	0.187758	1	7507.67	7533.97	1	0	5	0	0	1.13312e-17	1	TRUE	ML	1	listwise	1424	5016	3592	16	1.33561e-15
		NonCog	Education-specific noncognitive skills age 16 (S)	GCSE Science 16	total	0.229994	0.0243772	9.43483	0	0.182605	0.277492	0.229994	0.235585	0.23963	1	7507.67	7533.97	1	0	5	0	0	1.13312e-17	1	TRUE	ML	1	listwise	1424	5016	3592	16	0
		EA	Education-specific noncognitive skills age 9 (P)	English Ach 9	indirect	0.0398328	0.0105525	3.77474	0.000160177	0.018455	0.060183	0.0398328	0.0415789	0.0416052	1	7339.7	7365.89	1	0	5	0	0	0	1	TRUE	ML	1	listwise	1392	5016	3624	9	0.000345837
		EA	Education-specific noncognitive skills age 9 (P)	English Ach 9	direct	0.171536	0.0242558	7.07197	1.52744e-12	0.123836	0.219151	0.171536	0.179055	0.179169	1	7339.7	7365.89	1	0	5	0	0	0	1	TRUE	ML	1	listwise	1392	5016	3624	9	4.00112e-12
		EA	Education-specific noncognitive skills age 9 (P)	English Ach 9	total	0.211369	0.0255048	8.2874	2.22045e-16	0.160446	0.258426	0.211369	0.220634	0.220774	1	7339.7	7365.89	1	0	5	0	0	0	1	TRUE	ML	1	listwise	1392	5016	3624	9	7.44502e-16
		Cog	Education-specific noncognitive skills age 9 (P)	English Ach 9	indirect	0.0595297	0.0113937	5.2248	1.74342e-07	0.0370494	0.0811479	0.0595297	0.0620626	0.0621786	1	7325.42	7351.61	1	1.23634e-12	5	0	0	9.06493e-17	1	TRUE	ML	1	listwise	1392	5016	3624	9	4.00061e-07
		Cog	Education-specific noncognitive skills age 9 (P)	English Ach 9	direct	0.166063	0.023722	7.00039	2.55262e-12	0.11864	0.212574	0.166063	0.173129	0.173452	1	7325.42	7351.61	1	1.23634e-12	5	0	0	9.06493e-17	1	TRUE	ML	1	listwise	1392	5016	3624	9	6.63776e-12
		Cog	Education-specific noncognitive skills age 9 (P)	English Ach 9	total	0.225593	0.0260458	8.66138	0	0.174519	0.278042	0.225593	0.235191	0.235631	1	7325.42	7351.61	1	1.23634e-12	5	0	0	9.06493e-17	1	TRUE	ML	1	listwise	1392	5016	3624	9	0
		NonCog	Education-specific noncognitive skills age 9 (P)	English Ach 9	indirect	0.00939892	0.0115016	0.817183	0.413824	-0.0118921	0.0329391	0.00939892	0.00986361	0.00981714	1	7396.55	7422.74	1	0	5	0	0	7.86764e-10	1	TRUE	ML	1	listwise	1392	5016	3624	9	0.467644
		NonCog	Education-specific noncognitive skills age 9 (P)	English Ach 9	direct	0.0792837	0.0214094	3.70322	0.000212876	0.0371086	0.120356	0.0792837	0.0832036	0.0828116	1	7396.55	7422.74	1	0	5	0	0	7.86764e-10	1	TRUE	ML	1	listwise	1392	5016	3624	9	0.000458231
		NonCog	Education-specific noncognitive skills age 9 (P)	English Ach 9	total	0.0886827	0.0236109	3.756	0.000172649	0.0440488	0.133454	0.0886827	0.0930672	0.0926288	1	7396.55	7422.74	1	0	5	0	0	7.86764e-10	1	TRUE	ML	1	listwise	1392	5016	3624	9	0.000372201
		EA	Education-specific noncognitive skills age 9 (P)	Math Ach 9	indirect	0.0437878	0.0119178	3.67415	0.000238645	0.0215694	0.0692327	0.0437878	0.0448811	0.0448008	1	7365.2	7391.37	1	0	5	0	0	9.06493e-17	1	TRUE	ML	1	listwise	1387	5016	3629	9	0.000509848
		EA	Education-specific noncognitive skills age 9 (P)	Math Ach 9	direct	0.150443	0.0240355	6.25921	3.86921e-10	0.104186	0.198995	0.150443	0.1542	0.153923	1	7365.2	7391.37	1	0	5	0	0	9.06493e-17	1	TRUE	ML	1	listwise	1387	5016	3629	9	9.425e-10
		EA	Education-specific noncognitive skills age 9 (P)	Math Ach 9	total	0.194231	0.0254152	7.64231	2.13163e-14	0.142824	0.243637	0.194231	0.199081	0.198724	1	7365.2	7391.37	1	0	5	0	0	9.06493e-17	1	TRUE	ML	1	listwise	1387	5016	3629	9	6.19912e-14
		Cog	Education-specific noncognitive skills age 9 (P)	Math Ach 9	indirect	0.0633569	0.0122701	5.16353	2.42341e-07	0.0398207	0.0873152	0.0633569	0.0648878	0.0648226	1	7340.94	7367.12	1	0	5	0	0	2.26623e-17	1	TRUE	ML	1	listwise	1387	5016	3629	9	5.54311e-07
		Cog	Education-specific noncognitive skills age 9 (P)	Math Ach 9	direct	0.161943	0.0235443	6.8782	6.06137e-12	0.1168	0.210091	0.161943	0.165856	0.165689	1	7340.94	7367.12	1	0	5	0	0	2.26623e-17	1	TRUE	ML	1	listwise	1387	5016	3629	9	1.5563e-11
		Cog	Education-specific noncognitive skills age 9 (P)	Math Ach 9	total	0.2253	0.0255974	8.80166	0	0.177096	0.276717	0.2253	0.230743	0.230512	1	7340.94	7367.12	1	0	5	0	0	2.26623e-17	1	TRUE	ML	1	listwise	1387	5016	3629	9	0
		NonCog	Education-specific noncognitive skills age 9 (P)	Math Ach 9	indirect	0.0130111	0.0124844	1.04219	0.297323	-0.0113588	0.0394527	0.0130111	0.0134024	0.0133121	1	7413.79	7439.96	1	0	5	0	0	7.64282e-10	1	TRUE	ML	1	listwise	1387	5016	3629	9	0.351314
		NonCog	Education-specific noncognitive skills age 9 (P)	Math Ach 9	direct	0.0603143	0.0227051	2.65642	0.00789757	0.0167329	0.10396	0.0603143	0.0621282	0.0617096	1	7413.79	7439.96	1	0	5	0	0	7.64282e-10	1	TRUE	ML	1	listwise	1387	5016	3629	9	0.0130709
		NonCog	Education-specific noncognitive skills age 9 (P)	Math Ach 9	total	0.0733254	0.0259149	2.82947	0.00466257	0.0237156	0.123015	0.0733254	0.0755306	0.0750217	1	7413.79	7439.96	1	0	5	0	0	7.64282e-10	1	TRUE	ML	1	listwise	1387	5016	3629	9	0.00803406
		EA	Education-specific noncognitive skills age 9 (P)	Overall (E&M) Ach 9	indirect	0.0457847	0.012424	3.68518	0.000228537	0.0213445	0.0706006	0.0457847	0.0474232	0.0473657	1	7201	7227.12	1	0	5	0	0	0	1	TRUE	ML	1	listwise	1372	5016	3644	9	0.000488988
		EA	Education-specific noncognitive skills age 9 (P)	Overall (E&M) Ach 9	direct	0.171146	0.0227968	7.50747	6.01741e-14	0.126301	0.217011	0.171146	0.177271	0.177056	1	7201	7227.12	1	0	5	0	0	0	1	TRUE	ML	1	listwise	1372	5016	3644	9	1.69128e-13
		EA	Education-specific noncognitive skills age 9 (P)	Overall (E&M) Ach 9	total	0.216931	0.0244514	8.8719	0	0.170112	0.264762	0.216931	0.224694	0.224422	1	7201	7227.12	1	0	5	0	0	0	1	TRUE	ML	1	listwise	1372	5016	3644	9	0
		Cog	Education-specific noncognitive skills age 9 (P)	Overall (E&M) Ach 9	indirect	0.0669378	0.0124733	5.36648	8.02873e-08	0.0423292	0.092374	0.0669378	0.0692634	0.0692493	1	7178.78	7204.9	1	6.0929e-13	5	0	0	0	1	TRUE	ML	1	listwise	1372	5016	3644	9	1.85729e-07
		Cog	Education-specific noncognitive skills age 9 (P)	Overall (E&M) Ach 9	direct	0.17744	0.0231523	7.66403	1.79856e-14	0.13274	0.224924	0.17744	0.183605	0.183567	1	7178.78	7204.9	1	6.0929e-13	5	0	0	0	1	TRUE	ML	1	listwise	1372	5016	3644	9	5.25195e-14
		Cog	Education-specific noncognitive skills age 9 (P)	Overall (E&M) Ach 9	total	0.244378	0.0250815	9.74335	0	0.196106	0.29155	0.244378	0.252868	0.252817	1	7178.78	7204.9	1	6.0929e-13	5	0	0	0	1	TRUE	ML	1	listwise	1372	5016	3644	9	0
		NonCog	Education-specific noncognitive skills age 9 (P)	Overall (E&M) Ach 9	indirect	0.0125109	0.0128449	0.973998	0.330058	-0.011421	0.039442	0.0125109	0.0130338	0.012943	1	7260.95	7287.07	1	0	5	0	0	6.98858e-10	1	TRUE	ML	1	listwise	1372	5016	3644	9	0.385834
		NonCog	Education-specific noncognitive skills age 9 (P)	Overall (E&M) Ach 9	direct	0.0724319	0.0223144	3.24598	0.00117049	0.0275159	0.115421	0.0724319	0.0754589	0.0749332	1	7260.95	7287.07	1	0	5	0	0	6.98858e-10	1	TRUE	ML	1	listwise	1372	5016	3644	9	0.00231017
		NonCog	Education-specific noncognitive skills age 9 (P)	Overall (E&M) Ach 9	total	0.0849429	0.0252712	3.36126	0.000775883	0.035192	0.133618	0.0849429	0.0884927	0.0878762	1	7260.95	7287.07	1	0	5	0	0	6.98858e-10	1	TRUE	ML	1	listwise	1372	5016	3644	9	0.00158174
		EA	Education-specific noncognitive skills age 9 (P)	Science Ach 9	indirect	0.0364044	0.0100208	3.63287	0.00028029	0.0182583	0.0568136	0.0364044	0.0381667	0.0380677	1	7301.59	7327.72	1	0	5	0	0	0	1	TRUE	ML	1	listwise	1373	5016	3643	9	0.000593482
		EA	Education-specific noncognitive skills age 9 (P)	Science Ach 9	direct	0.16904	0.0250999	6.73469	1.6428e-11	0.118867	0.216488	0.16904	0.177224	0.176764	1	7301.59	7327.72	1	0	5	0	0	0	1	TRUE	ML	1	listwise	1373	5016	3643	9	4.15806e-11
		EA	Education-specific noncognitive skills age 9 (P)	Science Ach 9	total	0.205445	0.0262848	7.8161	5.55112e-15	0.151668	0.256304	0.205445	0.21539	0.214832	1	7301.59	7327.72	1	0	5	0	0	0	1	TRUE	ML	1	listwise	1373	5016	3643	9	1.70115e-14
		Cog	Education-specific noncognitive skills age 9 (P)	Science Ach 9	indirect	0.050923	0.0097063	5.24638	1.55117e-07	0.0325061	0.0702023	0.050923	0.0533464	0.0532497	1	7277.46	7303.58	1	0	5	0	0	0	1	TRUE	ML	1	listwise	1373	5016	3643	9	3.56519e-07
		Cog	Education-specific noncognitive skills age 9 (P)	Science Ach 9	direct	0.182392	0.0247595	7.36653	1.75193e-13	0.131291	0.228556	0.182392	0.191072	0.190726	1	7277.46	7303.58	1	0	5	0	0	0	1	TRUE	ML	1	listwise	1373	5016	3643	9	4.75524e-13
		Cog	Education-specific noncognitive skills age 9 (P)	Science Ach 9	total	0.233315	0.0260877	8.9435	0	0.181342	0.283711	0.233315	0.244418	0.243975	1	7277.46	7303.58	1	0	5	0	0	0	1	TRUE	ML	1	listwise	1373	5016	3643	9	0
		NonCog	Education-specific noncognitive skills age 9 (P)	Science Ach 9	indirect	0.00992417	0.0104017	0.954088	0.340039	-0.0119522	0.0299851	0.00992417	0.0104319	0.0103776	1	7358.11	7384.23	1	0	5	0	0	1.17406e-09	1	TRUE	ML	1	listwise	1373	5016	3643	9	0.396527
		NonCog	Education-specific noncognitive skills age 9 (P)	Science Ach 9	direct	0.0692031	0.0231447	2.99002	0.00278957	0.0229877	0.116391	0.0692031	0.0727439	0.0723651	1	7358.11	7384.23	1	0	5	0	0	1.17406e-09	1	TRUE	ML	1	listwise	1373	5016	3643	9	0.00506071
		NonCog	Education-specific noncognitive skills age 9 (P)	Science Ach 9	total	0.0791273	0.0257427	3.07378	0.00211367	0.0295363	0.131093	0.0791273	0.0831759	0.0827427	1	7358.11	7384.23	1	0	5	0	0	1.17406e-09	1	TRUE	ML	1	listwise	1373	5016	3643	9	0.00392695
		EA	Education-specific noncognitive skills age 9 (S)	English Ach 9	indirect	0.00297014	0.00336174	0.883514	0.376959	-0.00349533	0.00976491	0.00297014	0.00308364	0.00311187	1	7562.34	7588.5	1	6.15064e-13	5	0	0	6.75959e-10	1	TRUE	ML	1	listwise	1385	5016	3631	9	0.433548
		EA	Education-specific noncognitive skills age 9 (S)	English Ach 9	direct	0.20701	0.0248099	8.34386	0	0.158911	0.256875	0.20701	0.214921	0.216889	1	7562.34	7588.5	1	6.15064e-13	5	0	0	6.75959e-10	1	TRUE	ML	1	listwise	1385	5016	3631	9	0
		EA	Education-specific noncognitive skills age 9 (S)	English Ach 9	total	0.20998	0.0250396	8.38595	0	0.162215	0.261772	0.20998	0.218004	0.22	1	7562.34	7588.5	1	6.15064e-13	5	0	0	6.75959e-10	1	TRUE	ML	1	listwise	1385	5016	3631	9	0
		Cog	Education-specific noncognitive skills age 9 (S)	English Ach 9	indirect	0.00708063	0.00340288	2.08077	0.0374548	0.0012695	0.0148164	0.00708063	0.00742107	0.0074185	1	7549.83	7576	1	0	5	0	0	1.13312e-17	1	TRUE	ML	1	listwise	1385	5016	3631	9	0.0551374
		Cog	Education-specific noncognitive skills age 9 (S)	English Ach 9	direct	0.216434	0.025034	8.6456	0	0.168125	0.265174	0.216434	0.22684	0.226762	1	7549.83	7576	1	0	5	0	0	1.13312e-17	1	TRUE	ML	1	listwise	1385	5016	3631	9	0
		Cog	Education-specific noncognitive skills age 9 (S)	English Ach 9	total	0.223515	0.0253051	8.8328	0	0.175446	0.275491	0.223515	0.234261	0.23418	1	7549.83	7576	1	0	5	0	0	1.13312e-17	1	TRUE	ML	1	listwise	1385	5016	3631	9	0
		NonCog	Education-specific noncognitive skills age 9 (S)	English Ach 9	indirect	-0.000144099	0.00325004	-0.0443376	0.964635	-0.00686413	0.00644438	-0.000144099	-0.000150651	-0.000150975	1	7619.31	7645.48	1	0	5	0	0	8.10818e-10	1	TRUE	ML	1	listwise	1385	5016	3631	9	0.970081
		NonCog	Education-specific noncognitive skills age 9 (S)	English Ach 9	direct	0.0823433	0.0244412	3.36903	0.000754319	0.0357317	0.133066	0.0823433	0.0860876	0.0862726	1	7619.31	7645.48	1	0	5	0	0	8.10818e-10	1	TRUE	ML	1	listwise	1385	5016	3631	9	0.00154219
		NonCog	Education-specific noncognitive skills age 9 (S)	English Ach 9	total	0.0821992	0.0247799	3.31718	0.000909314	0.0342677	0.132987	0.0821992	0.0859369	0.0861217	1	7619.31	7645.48	1	0	5	0	0	8.10818e-10	1	TRUE	ML	1	listwise	1385	5016	3631	9	0.00182761
		EA	Education-specific noncognitive skills age 9 (S)	Math Ach 9	indirect	0.00260952	0.00295028	0.884501	0.376426	-0.00335227	0.00915113	0.00260952	0.0026757	0.00269374	1	7591.45	7617.6	1	0	5	0	0	1.23457e-09	1	TRUE	ML	1	listwise	1381	5016	3635	9	0.433285
		EA	Education-specific noncognitive skills age 9 (S)	Math Ach 9	direct	0.187672	0.0246334	7.61858	2.57572e-14	0.139151	0.238661	0.187672	0.192431	0.193728	1	7591.45	7617.6	1	0	5	0	0	1.23457e-09	1	TRUE	ML	1	listwise	1381	5016	3635	9	7.41494e-14
		EA	Education-specific noncognitive skills age 9 (S)	Math Ach 9	total	0.190281	0.024559	7.74794	9.32587e-15	0.143823	0.240478	0.190281	0.195107	0.196422	1	7591.45	7617.6	1	0	5	0	0	1.23457e-09	1	TRUE	ML	1	listwise	1381	5016	3635	9	2.78603e-14
		Cog	Education-specific noncognitive skills age 9 (S)	Math Ach 9	indirect	0.00619186	0.00306635	2.0193	0.0434566	0.000962695	0.0125306	0.00619186	0.00641339	0.00639168	1	7566.82	7592.98	1	0	5	0	0	0	1	TRUE	ML	1	listwise	1381	5016	3635	9	0.0630607
		Cog	Education-specific noncognitive skills age 9 (S)	Math Ach 9	direct	0.21756	0.0244969	8.88113	0	0.167424	0.263554	0.21756	0.225344	0.224581	1	7566.82	7592.98	1	0	5	0	0	0	1	TRUE	ML	1	listwise	1381	5016	3635	9	0
		Cog	Education-specific noncognitive skills age 9 (S)	Math Ach 9	total	0.223752	0.0245709	9.10639	0	0.174397	0.268669	0.223752	0.231757	0.230973	1	7566.82	7592.98	1	0	5	0	0	0	1	TRUE	ML	1	listwise	1381	5016	3635	9	0
		NonCog	Education-specific noncognitive skills age 9 (S)	Math Ach 9	indirect	-0.000576894	0.00298025	-0.193572	0.846511	-0.00641048	0.00529748	-0.000576894	-0.000595247	-0.000595511	1	7638.83	7664.98	1	0	5	0	0	1.43118e-09	1	TRUE	ML	1	listwise	1381	5016	3635	9	0.872218
		NonCog	Education-specific noncognitive skills age 9 (S)	Math Ach 9	direct	0.0643285	0.025852	2.48834	0.0128342	0.0152098	0.116979	0.0643285	0.066375	0.0664045	1	7638.83	7664.98	1	0	5	0	0	1.43118e-09	1	TRUE	ML	1	listwise	1381	5016	3635	9	0.0202757
		NonCog	Education-specific noncognitive skills age 9 (S)	Math Ach 9	total	0.0637516	0.0262245	2.431	0.0150573	0.013245	0.117356	0.0637516	0.0657798	0.065809	1	7638.83	7664.98	1	0	5	0	0	1.43118e-09	1	TRUE	ML	1	listwise	1381	5016	3635	9	0.0235528
		EA	Education-specific noncognitive skills age 9 (S)	Overall (E&M) Ach 9	indirect	0.00360827	0.00351777	1.02573	0.30502	-0.00275978	0.0110194	0.00360827	0.00373018	0.00375786	1	7469.63	7495.72	1	6.06626e-13	5	0	0	7.07899e-10	1	TRUE	ML	1	listwise	1366	5016	3650	9	0.358625
		EA	Education-specific noncognitive skills age 9 (S)	Overall (E&M) Ach 9	direct	0.210727	0.0256996	8.19963	2.22045e-16	0.160239	0.25878	0.210727	0.217847	0.219463	1	7469.63	7495.72	1	6.06626e-13	5	0	0	7.07899e-10	1	TRUE	ML	1	listwise	1366	5016	3650	9	7.44502e-16
		EA	Education-specific noncognitive skills age 9 (S)	Overall (E&M) Ach 9	total	0.214335	0.0257901	8.31075	0	0.163722	0.26201	0.214335	0.221577	0.223221	1	7469.63	7495.72	1	6.06626e-13	5	0	0	7.07899e-10	1	TRUE	ML	1	listwise	1366	5016	3650	9	0
		Cog	Education-specific noncognitive skills age 9 (S)	Overall (E&M) Ach 9	indirect	0.00763718	0.00344779	2.2151	0.0267535	0.00196868	0.0152111	0.00763718	0.00797459	0.00795378	1	7445.9	7472	1	0	5	0	0	0	1	TRUE	ML	1	listwise	1366	5016	3650	9	0.0401303
		Cog	Education-specific noncognitive skills age 9 (S)	Overall (E&M) Ach 9	direct	0.235156	0.0257875	9.11899	0	0.187587	0.28814	0.235156	0.245545	0.244904	1	7445.9	7472	1	0	5	0	0	0	1	TRUE	ML	1	listwise	1366	5016	3650	9	0
		Cog	Education-specific noncognitive skills age 9 (S)	Overall (E&M) Ach 9	total	0.242793	0.0259914	9.34128	0	0.19651	0.295946	0.242793	0.253519	0.252858	1	7445.9	7472	1	0	5	0	0	0	1	TRUE	ML	1	listwise	1366	5016	3650	9	0
		NonCog	Education-specific noncognitive skills age 9 (S)	Overall (E&M) Ach 9	indirect	-0.000229743	0.0032672	-0.0703181	0.943941	-0.0065461	0.0064382	-0.000229743	-0.0002392	-0.000239267	1	7529.53	7555.63	1	0	5	0	0	9.07471e-10	1	TRUE	ML	1	listwise	1366	5016	3650	9	0.956696
		NonCog	Education-specific noncognitive skills age 9 (S)	Overall (E&M) Ach 9	direct	0.0765156	0.0253533	3.01797	0.00254471	0.0256801	0.129117	0.0765156	0.0796653	0.0796876	1	7529.53	7555.63	1	0	5	0	0	9.07471e-10	1	TRUE	ML	1	listwise	1366	5016	3650	9	0.00464898
		NonCog	Education-specific noncognitive skills age 9 (S)	Overall (E&M) Ach 9	total	0.0762859	0.0255132	2.99006	0.00278922	0.0253303	0.129767	0.0762859	0.0794261	0.0794484	1	7529.53	7555.63	1	0	5	0	0	9.07471e-10	1	TRUE	ML	1	listwise	1366	5016	3650	9	0.00506071
		EA	Education-specific noncognitive skills age 9 (S)	Science Ach 9	indirect	0.00186051	0.00240758	0.77277	0.439659	-0.00275151	0.00683917	0.00186051	0.00194255	0.00195163	1	7469.36	7495.46	1	6.06626e-13	5	0	0	8.44733e-10	1	TRUE	ML	1	listwise	1366	5016	3650	9	0.493318
		EA	Education-specific noncognitive skills age 9 (S)	Science Ach 9	direct	0.198921	0.0264086	7.53245	4.9738e-14	0.148295	0.252962	0.198921	0.207693	0.208663	1	7469.36	7495.46	1	6.06626e-13	5	0	0	8.44733e-10	1	TRUE	ML	1	listwise	1366	5016	3650	9	1.4035e-13
		EA	Education-specific noncognitive skills age 9 (S)	Science Ach 9	total	0.200782	0.0264095	7.60263	2.90878e-14	0.150748	0.25503	0.200782	0.209636	0.210615	1	7469.36	7495.46	1	6.06626e-13	5	0	0	8.44733e-10	1	TRUE	ML	1	listwise	1366	5016	3650	9	8.34008e-14
		Cog	Education-specific noncognitive skills age 9 (S)	Science Ach 9	indirect	0.00424741	0.00246345	1.72417	0.0846768	0.000272758	0.0098094	0.00424741	0.00447386	0.00445543	1	7444.76	7470.85	1	0	5	0	0	1.13312e-17	1	TRUE	ML	1	listwise	1366	5016	3650	9	0.113942
		Cog	Education-specific noncognitive skills age 9 (S)	Science Ach 9	direct	0.227921	0.0260263	8.75731	0	0.174785	0.278268	0.227921	0.240072	0.239083	1	7444.76	7470.85	1	0	5	0	0	1.13312e-17	1	TRUE	ML	1	listwise	1366	5016	3650	9	0
		Cog	Education-specific noncognitive skills age 9 (S)	Science Ach 9	total	0.232168	0.0261614	8.87444	0	0.178374	0.281973	0.232168	0.244546	0.243539	1	7444.76	7470.85	1	0	5	0	0	1.13312e-17	1	TRUE	ML	1	listwise	1366	5016	3650	9	0
		NonCog	Education-specific noncognitive skills age 9 (S)	Science Ach 9	indirect	-0.000287776	0.00242158	-0.118838	0.905404	-0.00540838	0.00479979	-0.000287776	-0.00030158	-0.00030187	1	7523.52	7549.62	1	0	5	0	0	9.69122e-10	1	TRUE	ML	1	listwise	1366	5016	3650	9	0.924457
		NonCog	Education-specific noncognitive skills age 9 (S)	Science Ach 9	direct	0.0690412	0.0242058	2.85225	0.00434103	0.020572	0.11872	0.0690412	0.072353	0.0724226	1	7523.52	7549.62	1	0	5	0	0	9.69122e-10	1	TRUE	ML	1	listwise	1366	5016	3650	9	0.00758085
		NonCog	Education-specific noncognitive skills age 9 (S)	Science Ach 9	total	0.0687535	0.0244316	2.81412	0.00489103	0.0196659	0.119664	0.0687535	0.0720514	0.0721207	1	7523.52	7549.62	1	0	5	0	0	9.69122e-10	1	TRUE	ML	1	listwise	1366	5016	3650	9	0.00833698
		EA	Education-specific noncognitive skills age 9 (T)	English Ach 9	indirect	0.119148	0.0139562	8.53725	0	0.0899981	0.145513	0.119148	0.121262	0.121518	1	7960.75	7987.56	1	0	5	0	0	0	1	TRUE	ML	1	listwise	1574	5016	3442	9	0
		EA	Education-specific noncognitive skills age 9 (T)	English Ach 9	direct	0.113798	0.0205892	5.52706	3.25636e-08	0.0736927	0.155338	0.113798	0.115817	0.116062	1	7960.75	7987.56	1	0	5	0	0	0	1	TRUE	ML	1	listwise	1574	5016	3442	9	7.55752e-08
		EA	Education-specific noncognitive skills age 9 (T)	English Ach 9	total	0.232945	0.0251589	9.25895	0	0.179661	0.279708	0.232945	0.237079	0.237579	1	7960.75	7987.56	1	0	5	0	0	0	1	TRUE	ML	1	listwise	1574	5016	3442	9	0
		Cog	Education-specific noncognitive skills age 9 (T)	English Ach 9	indirect	0.131353	0.0150894	8.70495	0	0.101435	0.160323	0.131353	0.134286	0.133966	1	7943.34	7970.15	1	1.39799e-12	5	0	0	0	1	TRUE	ML	1	listwise	1574	5016	3442	9	0
		Cog	Education-specific noncognitive skills age 9 (T)	English Ach 9	direct	0.114581	0.0204498	5.60302	2.1065e-08	0.0734088	0.153448	0.114581	0.11714	0.11686	1	7943.34	7970.15	1	1.39799e-12	5	0	0	0	1	TRUE	ML	1	listwise	1574	5016	3442	9	4.92092e-08
		Cog	Education-specific noncognitive skills age 9 (T)	English Ach 9	total	0.245933	0.0246996	9.95699	0	0.197307	0.29305	0.245933	0.251427	0.250826	1	7943.34	7970.15	1	1.39799e-12	5	0	0	0	1	TRUE	ML	1	listwise	1574	5016	3442	9	0
		NonCog	Education-specific noncognitive skills age 9 (T)	English Ach 9	indirect	0.062637	0.0152638	4.10362	4.06731e-05	0.032016	0.0932898	0.062637	0.0641127	0.063883	1	8040.79	8067.6	1	0	5	0	0	0	1	TRUE	ML	1	listwise	1574	5016	3442	9	8.91679e-05
		NonCog	Education-specific noncognitive skills age 9 (T)	English Ach 9	direct	0.0383315	0.0191545	2.00117	0.0453739	0.00159662	0.0793192	0.0383315	0.0392345	0.039094	1	8040.79	8067.6	1	0	5	0	0	0	1	TRUE	ML	1	listwise	1574	5016	3442	9	0.0653128
		NonCog	Education-specific noncognitive skills age 9 (T)	English Ach 9	total	0.100968	0.0243063	4.154	3.26717e-05	0.0548786	0.150147	0.100968	0.103347	0.102977	1	8040.79	8067.6	1	0	5	0	0	0	1	TRUE	ML	1	listwise	1574	5016	3442	9	7.17368e-05
		EA	Education-specific noncognitive skills age 9 (T)	Math Ach 9	indirect	0.117857	0.01368	8.61527	0	0.089679	0.146157	0.117857	0.119347	0.119296	1	7995.76	8022.55	1	0	5	0	0	0	1	TRUE	ML	1	listwise	1567	5016	3449	9	0
		EA	Education-specific noncognitive skills age 9 (T)	Math Ach 9	direct	0.0952795	0.0198541	4.799	1.59463e-06	0.0549541	0.135415	0.0952795	0.0964843	0.0964429	1	7995.76	8022.55	1	0	5	0	0	0	1	TRUE	ML	1	listwise	1567	5016	3449	9	3.61839e-06
		EA	Education-specific noncognitive skills age 9 (T)	Math Ach 9	total	0.213136	0.023243	9.16991	0	0.165373	0.260739	0.213136	0.215831	0.215739	1	7995.76	8022.55	1	0	5	0	0	0	1	TRUE	ML	1	listwise	1567	5016	3449	9	0
		Cog	Education-specific noncognitive skills age 9 (T)	Math Ach 9	indirect	0.128904	0.0142842	9.0242	0	0.0997383	0.157872	0.128904	0.131151	0.130477	1	7967.6	7994.39	1	0	5	0	0	2.26623e-17	1	TRUE	ML	1	listwise	1567	5016	3449	9	0
		Cog	Education-specific noncognitive skills age 9 (T)	Math Ach 9	direct	0.117228	0.0205108	5.71545	1.09414e-08	0.0765317	0.15686	0.117228	0.119272	0.11866	1	7967.6	7994.39	1	0	5	0	0	2.26623e-17	1	TRUE	ML	1	listwise	1567	5016	3449	9	2.58231e-08
		Cog	Education-specific noncognitive skills age 9 (T)	Math Ach 9	total	0.246132	0.0240887	10.2177	0	0.198536	0.290827	0.246132	0.250423	0.249137	1	7967.6	7994.39	1	0	5	0	0	2.26623e-17	1	TRUE	ML	1	listwise	1567	5016	3449	9	0
		NonCog	Education-specific noncognitive skills age 9 (T)	Math Ach 9	indirect	0.0615964	0.0146862	4.19417	2.73872e-05	0.0334423	0.0896499	0.0615964	0.0627231	0.0623485	1	8067.03	8093.81	1	0	5	0	0	0	1	TRUE	ML	1	listwise	1567	5016	3449	9	6.03196e-05
		NonCog	Education-specific noncognitive skills age 9 (T)	Math Ach 9	direct	0.0245148	0.0195509	1.2539	0.20988	-0.0125198	0.0641133	0.0245148	0.0249632	0.0248141	1	8067.03	8093.81	1	0	5	0	0	0	1	TRUE	ML	1	listwise	1567	5016	3449	9	0.254103
		NonCog	Education-specific noncognitive skills age 9 (T)	Math Ach 9	total	0.0861112	0.0243024	3.54332	0.000395116	0.0388692	0.136075	0.0861112	0.0876862	0.0871626	1	8067.03	8093.81	1	0	5	0	0	0	1	TRUE	ML	1	listwise	1567	5016	3449	9	0.000828
		EA	Education-specific noncognitive skills age 9 (T)	Overall (E&M) Ach 9	indirect	0.125025	0.015148	8.25357	2.22045e-16	0.0973761	0.156308	0.125025	0.126519	0.126531	1	7764.58	7791.31	1	0	5	0	0	0	1	TRUE	ML	1	listwise	1550	5016	3466	9	7.44502e-16
		EA	Education-specific noncognitive skills age 9 (T)	Overall (E&M) Ach 9	direct	0.113277	0.0198275	5.71311	1.10932e-08	0.072813	0.151778	0.113277	0.11463	0.114641	1	7764.58	7791.31	1	0	5	0	0	0	1	TRUE	ML	1	listwise	1550	5016	3466	9	2.61287e-08
		EA	Education-specific noncognitive skills age 9 (T)	Overall (E&M) Ach 9	total	0.238302	0.024881	9.57766	0	0.190569	0.289901	0.238302	0.241149	0.241173	1	7764.58	7791.31	1	0	5	0	0	0	1	TRUE	ML	1	listwise	1550	5016	3466	9	0
		Cog	Education-specific noncognitive skills age 9 (T)	Overall (E&M) Ach 9	indirect	0.138967	0.0161597	8.59963	0	0.109598	0.173108	0.138967	0.141247	0.140641	1	7737.91	7764.64	1	0	5	0	0	0	1	TRUE	ML	1	listwise	1550	5016	3466	9	0
		Cog	Education-specific noncognitive skills age 9 (T)	Overall (E&M) Ach 9	direct	0.126256	0.0196673	6.41959	1.3664e-10	0.08756	0.164047	0.126256	0.128327	0.127777	1	7737.91	7764.64	1	0	5	0	0	0	1	TRUE	ML	1	listwise	1550	5016	3466	9	3.37457e-10
		Cog	Education-specific noncognitive skills age 9 (T)	Overall (E&M) Ach 9	total	0.265223	0.0247635	10.7102	0	0.2152	0.316368	0.265223	0.269574	0.268418	1	7737.91	7764.64	1	0	5	0	0	0	1	TRUE	ML	1	listwise	1550	5016	3466	9	0
		NonCog	Education-specific noncognitive skills age 9 (T)	Overall (E&M) Ach 9	indirect	0.0642311	0.0160834	3.99362	6.5072e-05	0.0322852	0.0971639	0.0642311	0.0654223	0.0650049	1	7844.95	7871.68	1	0	5	0	0	0	1	TRUE	ML	1	listwise	1550	5016	3466	9	0.000141353
		NonCog	Education-specific noncognitive skills age 9 (T)	Overall (E&M) Ach 9	direct	0.0345394	0.0186505	1.85193	0.0640364	-0.00665727	0.0679525	0.0345394	0.0351799	0.0349555	1	7844.95	7871.68	1	0	5	0	0	0	1	TRUE	ML	1	listwise	1550	5016	3466	9	0.0888529
		NonCog	Education-specific noncognitive skills age 9 (T)	Overall (E&M) Ach 9	total	0.0987705	0.0246324	4.00978	6.07743e-05	0.0474801	0.144985	0.0987705	0.100602	0.0999603	1	7844.95	7871.68	1	0	5	0	0	0	1	TRUE	ML	1	listwise	1550	5016	3466	9	0.000132219
		EA	Education-specific noncognitive skills age 9 (T)	Science Ach 9	indirect	0.109737	0.0125456	8.74704	0	0.0836922	0.134542	0.109737	0.111374	0.111311	1	8038.64	8065.38	1	0	5	0	0	6.40988e-17	1	TRUE	ML	1	listwise	1553	5016	3463	9	0
		EA	Education-specific noncognitive skills age 9 (T)	Science Ach 9	direct	0.121045	0.0207645	5.82941	5.56233e-09	0.0803363	0.163375	0.121045	0.122851	0.122782	1	8038.64	8065.38	1	0	5	0	0	6.40988e-17	1	TRUE	ML	1	listwise	1553	5016	3463	9	1.32769e-08
		EA	Education-specific noncognitive skills age 9 (T)	Science Ach 9	total	0.230782	0.0239568	9.63323	0	0.182441	0.281173	0.230782	0.234225	0.234093	1	8038.64	8065.38	1	0	5	0	0	6.40988e-17	1	TRUE	ML	1	listwise	1553	5016	3463	9	0
		Cog	Education-specific noncognitive skills age 9 (T)	Science Ach 9	indirect	0.115508	0.0135675	8.51358	0	0.0888411	0.142691	0.115508	0.11795	0.117165	1	8020.02	8046.76	1	0	5	0	0	0	1	TRUE	ML	1	listwise	1553	5016	3463	9	0
		Cog	Education-specific noncognitive skills age 9 (T)	Science Ach 9	direct	0.13419	0.0221574	6.05622	1.39354e-09	0.093032	0.177024	0.13419	0.137027	0.136116	1	8020.02	8046.76	1	0	5	0	0	0	1	TRUE	ML	1	listwise	1553	5016	3463	9	3.36006e-09
		Cog	Education-specific noncognitive skills age 9 (T)	Science Ach 9	total	0.249698	0.0250485	9.9686	0	0.200105	0.29952	0.249698	0.254977	0.253281	1	8020.02	8046.76	1	0	5	0	0	0	1	TRUE	ML	1	listwise	1553	5016	3463	9	0
		NonCog	Education-specific noncognitive skills age 9 (T)	Science Ach 9	indirect	0.0610707	0.0139662	4.37274	1.22698e-05	0.0342903	0.0902418	0.0610707	0.0622154	0.061947	1	8120.9	8147.64	1	0	5	0	0	4.53247e-17	1	TRUE	ML	1	listwise	1553	5016	3463	9	2.72768e-05
		NonCog	Education-specific noncognitive skills age 9 (T)	Science Ach 9	direct	0.0362429	0.0208519	1.73811	0.0821918	-0.00367069	0.0756128	0.0362429	0.0369222	0.0367629	1	8120.9	8147.64	1	0	5	0	0	4.53247e-17	1	TRUE	ML	1	listwise	1553	5016	3463	9	0.111017
		NonCog	Education-specific noncognitive skills age 9 (T)	Science Ach 9	total	0.0973136	0.0247625	3.92988	8.49873e-05	0.0446196	0.146264	0.0973136	0.0991375	0.09871	1	8120.9	8147.64	1	0	5	0	0	4.53247e-17	1	TRUE	ML	1	listwise	1553	5016	3463	9	0.000184333
		EA	Family support for learning (S)	GCSE English 16	indirect	0.0029307	0.00222416	1.31767	0.187615	-0.000414775	0.0079286	0.0029307	0.00308347	0.00304077	1	8429.09	8455.67	1	0	5	0	0	0	1	TRUE	ML	1	listwise	1505	5016	3511	16	0.256714
		EA	Family support for learning (S)	GCSE English 16	direct	0.0210093	0.0247513	0.848817	0.395983	-0.0277162	0.0690546	0.0210093	0.0221044	0.0217983	1	8429.09	8455.67	1	0	5	0	0	0	1	TRUE	ML	1	listwise	1505	5016	3511	16	0.49395
		EA	Family support for learning (S)	GCSE English 16	total	0.02394	0.0247407	0.967636	0.333226	-0.0255955	0.0717357	0.02394	0.0251879	0.0248391	1	8429.09	8455.67	1	0	5	0	0	0	1	TRUE	ML	1	listwise	1505	5016	3511	16	0.428047
		Cog	Family support for learning (S)	GCSE English 16	indirect	0.00437541	0.00294092	1.48777	0.136812	-0.000413163	0.01146	0.00437541	0.00448098	0.00453974	1	8424.09	8450.67	1	0	5	0	0	1.77049e-19	1	TRUE	ML	1	listwise	1505	5016	3511	16	0.191345
		Cog	Family support for learning (S)	GCSE English 16	direct	-0.00657176	0.0259291	-0.253451	0.799919	-0.0572793	0.0444125	-0.00657176	-0.00673033	-0.00681858	1	8424.09	8450.67	1	0	5	0	0	1.77049e-19	1	TRUE	ML	1	listwise	1505	5016	3511	16	0.851733
		Cog	Family support for learning (S)	GCSE English 16	total	-0.00219635	0.0256848	-0.0855115	0.931855	-0.0499571	0.048356	-0.00219635	-0.00224934	-0.00227884	1	8424.09	8450.67	1	0	5	0	0	1.77049e-19	1	TRUE	ML	1	listwise	1505	5016	3511	16	0.954932
		NonCog	Family support for learning (S)	GCSE English 16	indirect	0.000983871	0.00158993	0.618814	0.536039	-0.00157027	0.00495704	0.000983871	0.00100612	0.00102082	1	8431.77	8458.35	1	0	5	0	0	1.52743e-08	1	TRUE	ML	1	listwise	1505	5016	3511	16	0.628171
		NonCog	Family support for learning (S)	GCSE English 16	direct	0.0461337	0.0250823	1.83929	0.0658721	-0.00290008	0.0955069	0.0461337	0.0471768	0.0478664	1	8431.77	8458.35	1	0	5	0	0	1.52743e-08	1	TRUE	ML	1	listwise	1505	5016	3511	16	0.0968707
		NonCog	Family support for learning (S)	GCSE English 16	total	0.0471176	0.0251033	1.87695	0.0605247	-0.00188479	0.0970274	0.0471176	0.048183	0.0488872	1	8431.77	8458.35	1	0	5	0	0	1.52743e-08	1	TRUE	ML	1	listwise	1505	5016	3511	16	0.0898882
		EA	Family support for learning (S)	GCSE Math 16	indirect	0.00867429	0.00503269	1.72359	0.084782	-0.000301264	0.0190032	0.00867429	0.00895448	0.00896025	1	6961.13	6986.87	1	0	5	0	0	2.53373e-17	1	TRUE	ML	1	listwise	1270	5016	3746	16	0.121261
		EA	Family support for learning (S)	GCSE Math 16	direct	0.299637	0.0248997	12.0338	0	0.250552	0.345792	0.299637	0.309316	0.309515	1	6961.13	6986.87	1	0	5	0	0	2.53373e-17	1	TRUE	ML	1	listwise	1270	5016	3746	16	0
		EA	Family support for learning (S)	GCSE Math 16	total	0.308311	0.0245514	12.5578	0	0.258842	0.356681	0.308311	0.31827	0.318475	1	6961.13	6986.87	1	0	5	0	0	2.53373e-17	1	TRUE	ML	1	listwise	1270	5016	3746	16	0
		Cog	Family support for learning (S)	GCSE Math 16	indirect	0.0131432	0.00544701	2.41291	0.0158255	0.00328381	0.0246749	0.0131432	0.0130816	0.0135765	1	7021.56	7047.3	1	0	5	0	0	1.13312e-17	1	TRUE	ML	1	listwise	1270	5016	3746	16	0.0253547
		Cog	Family support for learning (S)	GCSE Math 16	direct	0.224984	0.0253689	8.86848	0	0.173354	0.27065	0.224984	0.22393	0.232401	1	7021.56	7047.3	1	0	5	0	0	1.13312e-17	1	TRUE	ML	1	listwise	1270	5016	3746	16	0
		Cog	Family support for learning (S)	GCSE Math 16	total	0.238127	0.0250272	9.51472	0	0.187667	0.281824	0.238127	0.237011	0.245977	1	7021.56	7047.3	1	0	5	0	0	1.13312e-17	1	TRUE	ML	1	listwise	1270	5016	3746	16	0
		NonCog	Family support for learning (S)	GCSE Math 16	indirect	0.00316537	0.00519424	0.6094	0.542259	-0.00630938	0.0145884	0.00316537	0.00318204	0.00326972	1	7052.6	7078.33	1	0	5	0	0	6.52734e-09	1	TRUE	ML	1	listwise	1270	5016	3746	16	0.633604
		NonCog	Family support for learning (S)	GCSE Math 16	direct	0.180092	0.0268427	6.70917	1.95735e-11	0.125095	0.230639	0.180092	0.181041	0.186029	1	7052.6	7078.33	1	0	5	0	0	6.52734e-09	1	TRUE	ML	1	listwise	1270	5016	3746	16	4.70704e-11
		NonCog	Family support for learning (S)	GCSE Math 16	total	0.183258	0.0270083	6.78524	1.15894e-11	0.12963	0.235552	0.183258	0.184223	0.189299	1	7052.6	7078.33	1	0	5	0	0	6.52734e-09	1	TRUE	ML	1	listwise	1270	5016	3746	16	2.86748e-11
		EA	Family support for learning (S)	GCSE Science 16	indirect	0.00921451	0.00478845	1.92432	0.0543145	0.000369716	0.0199072	0.00921451	0.00977705	0.00968427	1	7350.62	7376.66	1	5.99076e-13	5	0	0	0	1	TRUE	ML	1	listwise	1349	5016	3667	16	0.0814718
		EA	Family support for learning (S)	GCSE Science 16	direct	0.296777	0.0227553	13.0421	0	0.24948	0.342156	0.296777	0.314895	0.311907	1	7350.62	7376.66	1	5.99076e-13	5	0	0	0	1	TRUE	ML	1	listwise	1349	5016	3667	16	0
		EA	Family support for learning (S)	GCSE Science 16	total	0.305992	0.0220045	13.9058	0	0.262898	0.34871	0.305992	0.324672	0.321591	1	7350.62	7376.66	1	5.99076e-13	5	0	0	0	1	TRUE	ML	1	listwise	1349	5016	3667	16	0
		Cog	Family support for learning (S)	GCSE Science 16	indirect	0.0126519	0.00506648	2.49719	0.0125183	0.00291249	0.0230682	0.0126519	0.0128793	0.0132969	1	7442.71	7468.75	1	5.99076e-13	5	0	0	1.13312e-17	1	TRUE	ML	1	listwise	1349	5016	3667	16	0.0202453
		Cog	Family support for learning (S)	GCSE Science 16	direct	0.185567	0.0252264	7.35608	1.89404e-13	0.137039	0.238935	0.185567	0.188902	0.195028	1	7442.71	7468.75	1	5.99076e-13	5	0	0	1.13312e-17	1	TRUE	ML	1	listwise	1349	5016	3667	16	5.20103e-13
		Cog	Family support for learning (S)	GCSE Science 16	total	0.198219	0.0253445	7.82101	5.32907e-15	0.151108	0.249901	0.198219	0.201781	0.208325	1	7442.71	7468.75	1	5.99076e-13	5	0	0	1.13312e-17	1	TRUE	ML	1	listwise	1349	5016	3667	16	1.52623e-14
		NonCog	Family support for learning (S)	GCSE Science 16	indirect	0.00407762	0.00501487	0.813106	0.416157	-0.00501819	0.0146277	0.00407762	0.004198	0.0042855	1	7430.4	7456.44	1	5.99076e-13	5	0	0	1.52964e-11	1	TRUE	ML	1	listwise	1349	5016	3667	16	0.515365
		NonCog	Family support for learning (S)	GCSE Science 16	direct	0.214337	0.0252489	8.48896	0	0.163507	0.261674	0.214337	0.220664	0.225264	1	7430.4	7456.44	1	5.99076e-13	5	0	0	1.52964e-11	1	TRUE	ML	1	listwise	1349	5016	3667	16	0
		NonCog	Family support for learning (S)	GCSE Science 16	total	0.218414	0.025366	8.61053	0	0.166816	0.264264	0.218414	0.224862	0.229549	1	7430.4	7456.44	1	5.99076e-13	5	0	0	1.52964e-11	1	TRUE	ML	1	listwise	1349	5016	3667	16	0
		EA	Future aspirations (S)	GCSE English 16	indirect	0.00198942	0.00188834	1.05353	0.292098	-0.000769749	0.00657092	0.00198942	0.0020922	0.0020635	1	8451.5	8478.07	1	0	5	0	0	4.53247e-17	1	TRUE	ML	1	listwise	1504	5016	3512	16	0.382244
		EA	Future aspirations (S)	GCSE English 16	direct	0.0217804	0.0252768	0.861677	0.388865	-0.0278092	0.0711328	0.0217804	0.0229057	0.0225914	1	8451.5	8478.07	1	0	5	0	0	4.53247e-17	1	TRUE	ML	1	listwise	1504	5016	3512	16	0.487096
		EA	Future aspirations (S)	GCSE English 16	total	0.0237698	0.0253013	0.939473	0.347488	-0.0248329	0.0739158	0.0237698	0.0249979	0.0246549	1	8451.5	8478.07	1	0	5	0	0	4.53247e-17	1	TRUE	ML	1	listwise	1504	5016	3512	16	0.442191
		Cog	Future aspirations (S)	GCSE English 16	indirect	0.000954727	0.00151662	0.629507	0.529017	-0.00132373	0.00471117	0.000954727	0.000976303	0.000990276	1	8455.59	8482.16	1	0	5	0	0	4.44054e-11	1	TRUE	ML	1	listwise	1504	5016	3512	16	0.621763
		Cog	Future aspirations (S)	GCSE English 16	direct	-0.00351603	0.0254247	-0.138292	0.890009	-0.0532122	0.0459614	-0.00351603	-0.0035955	-0.00364695	1	8455.59	8482.16	1	0	5	0	0	4.44054e-11	1	TRUE	ML	1	listwise	1504	5016	3512	16	0.927899
		Cog	Future aspirations (S)	GCSE English 16	total	-0.00256131	0.0252842	-0.101301	0.919312	-0.0523106	0.0469449	-0.00256131	-0.00261919	-0.00265668	1	8455.59	8482.16	1	0	5	0	0	4.44054e-11	1	TRUE	ML	1	listwise	1504	5016	3512	16	0.946274
		NonCog	Future aspirations (S)	GCSE English 16	indirect	0.00138196	0.00157045	0.879976	0.378872	-0.00100067	0.00539997	0.00138196	0.0014132	0.00143341	1	8451.21	8477.79	1	0	5	0	0	4.55014e-17	1	TRUE	ML	1	listwise	1504	5016	3512	16	0.477069
		NonCog	Future aspirations (S)	GCSE English 16	direct	0.0457812	0.0247606	1.84896	0.0644642	-0.00226884	0.0968484	0.0457812	0.0468164	0.0474859	1	8451.21	8477.79	1	0	5	0	0	4.55014e-17	1	TRUE	ML	1	listwise	1504	5016	3512	16	0.0952674
		NonCog	Future aspirations (S)	GCSE English 16	total	0.0471632	0.0247153	1.90826	0.0563577	-0.00210037	0.0974293	0.0471632	0.0482296	0.0489193	1	8451.21	8477.79	1	0	5	0	0	4.55014e-17	1	TRUE	ML	1	listwise	1504	5016	3512	16	0.084116
		EA	Future aspirations (S)	GCSE Math 16	indirect	0.00489108	0.00281247	1.73907	0.0820225	0.000483123	0.0113452	0.00489108	0.00504679	0.00505062	1	6967.22	6992.95	1	0	5	0	0	0	1	TRUE	ML	1	listwise	1269	5016	3747	16	0.11816
		EA	Future aspirations (S)	GCSE Math 16	direct	0.304059	0.0243909	12.4661	0	0.257686	0.353059	0.304059	0.313738	0.313976	1	6967.22	6992.95	1	0	5	0	0	0	1	TRUE	ML	1	listwise	1269	5016	3747	16	0
		EA	Future aspirations (S)	GCSE Math 16	total	0.30895	0.0242704	12.7295	0	0.262387	0.357883	0.30895	0.318785	0.319027	1	6967.22	6992.95	1	0	5	0	0	0	1	TRUE	ML	1	listwise	1269	5016	3747	16	0
		Cog	Future aspirations (S)	GCSE Math 16	indirect	0.00428043	0.00300305	1.42536	0.154052	-0.000435599	0.0116782	0.00428043	0.00425295	0.00442005	1	7030.31	7056.04	1	0	5	0	0	5.66558e-18	1	TRUE	ML	1	listwise	1269	5016	3747	16	0.213714
		Cog	Future aspirations (S)	GCSE Math 16	direct	0.235344	0.0261809	8.98915	0	0.186055	0.286738	0.235344	0.233832	0.24302	1	7030.31	7056.04	1	0	5	0	0	5.66558e-18	1	TRUE	ML	1	listwise	1269	5016	3747	16	0
		Cog	Future aspirations (S)	GCSE Math 16	total	0.239624	0.0264639	9.05475	0	0.190196	0.290087	0.239624	0.238085	0.24744	1	7030.31	7056.04	1	0	5	0	0	5.66558e-18	1	TRUE	ML	1	listwise	1269	5016	3747	16	0
		NonCog	Future aspirations (S)	GCSE Math 16	indirect	0.00273822	0.00271805	1.00742	0.313734	-0.00199017	0.00916451	0.00273822	0.00275269	0.00282753	1	7061.53	7087.26	1	0	5	0	0	5.58633e-09	1	TRUE	ML	1	listwise	1269	5016	3747	16	0.406649
		NonCog	Future aspirations (S)	GCSE Math 16	direct	0.180442	0.0279059	6.4661	1.00564e-10	0.122144	0.232334	0.180442	0.181396	0.186328	1	7061.53	7087.26	1	0	5	0	0	5.58633e-09	1	TRUE	ML	1	listwise	1269	5016	3747	16	2.27264e-10
		NonCog	Future aspirations (S)	GCSE Math 16	total	0.183181	0.0276723	6.61965	3.60056e-11	0.126593	0.235788	0.183181	0.184149	0.189156	1	7061.53	7087.26	1	0	5	0	0	5.58633e-09	1	TRUE	ML	1	listwise	1269	5016	3747	16	8.52205e-11
		EA	Future aspirations (S)	GCSE Science 16	indirect	0.00354108	0.0023482	1.508	0.131555	0.000104296	0.00892469	0.00354108	0.00375611	0.00372094	1	7375.3	7401.33	1	0	5	0	0	0	1	TRUE	ML	1	listwise	1348	5016	3668	16	0.184423
		EA	Future aspirations (S)	GCSE Science 16	direct	0.30334	0.0239373	12.6722	0	0.257581	0.351522	0.30334	0.32176	0.318747	1	7375.3	7401.33	1	0	5	0	0	0	1	TRUE	ML	1	listwise	1348	5016	3668	16	0
		EA	Future aspirations (S)	GCSE Science 16	total	0.306881	0.023883	12.8493	0	0.259302	0.356673	0.306881	0.325516	0.322468	1	7375.3	7401.33	1	0	5	0	0	0	1	TRUE	ML	1	listwise	1348	5016	3668	16	0
		Cog	Future aspirations (S)	GCSE Science 16	indirect	0.00305802	0.00251031	1.21818	0.223154	-0.00120493	0.00888333	0.00305802	0.00310824	0.00321334	1	7470.09	7496.12	1	0	5	0	0	0	1	TRUE	ML	1	listwise	1348	5016	3668	16	0.299871
		Cog	Future aspirations (S)	GCSE Science 16	direct	0.196973	0.0245112	8.03608	8.88178e-16	0.14597	0.244702	0.196973	0.200208	0.206978	1	7470.09	7496.12	1	0	5	0	0	0	1	TRUE	ML	1	listwise	1348	5016	3668	16	2.65128e-15
		Cog	Future aspirations (S)	GCSE Science 16	total	0.200032	0.0245129	8.16027	4.44089e-16	0.150124	0.249048	0.200032	0.203317	0.210192	1	7470.09	7496.12	1	0	5	0	0	0	1	TRUE	ML	1	listwise	1348	5016	3668	16	1.33561e-15
		NonCog	Future aspirations (S)	GCSE Science 16	indirect	0.00199987	0.00224861	0.889381	0.373799	-0.0019414	0.00678651	0.00199987	0.00205925	0.00210145	1	7457.92	7483.95	1	5.98632e-13	5	0	0	3.32187e-12	1	TRUE	ML	1	listwise	1348	5016	3668	16	0.471175
		NonCog	Future aspirations (S)	GCSE Science 16	direct	0.216283	0.0241444	8.95789	0	0.169501	0.263408	0.216283	0.222705	0.227269	1	7457.92	7483.95	1	5.98632e-13	5	0	0	3.32187e-12	1	TRUE	ML	1	listwise	1348	5016	3668	16	0
		NonCog	Future aspirations (S)	GCSE Science 16	total	0.218283	0.0241315	9.04558	0	0.172073	0.265456	0.218283	0.224764	0.22937	1	7457.92	7483.95	1	5.98632e-13	5	0	0	3.32187e-12	1	TRUE	ML	1	listwise	1348	5016	3668	16	0
		EA	Grit (S)	GCSE English 16	indirect	0.0106123	0.00375495	2.82622	0.00471006	0.00396564	0.0186875	0.0106123	0.0111958	0.0110461	1	8381.06	8407.61	1	0	5	0	0	0	1	TRUE	ML	1	listwise	1495	5016	3521	16	0.00791606
		EA	Grit (S)	GCSE English 16	direct	0.0109929	0.0247515	0.444131	0.656948	-0.0389327	0.0585654	0.0109929	0.0115973	0.0114422	1	8381.06	8407.61	1	0	5	0	0	0	1	TRUE	ML	1	listwise	1495	5016	3521	16	0.730421
		EA	Grit (S)	GCSE English 16	total	0.0216052	0.0247782	0.871945	0.383238	-0.0276322	0.0675735	0.0216052	0.0227931	0.0224883	1	8381.06	8407.61	1	0	5	0	0	0	1	TRUE	ML	1	listwise	1495	5016	3521	16	0.481556
		Cog	Grit (S)	GCSE English 16	indirect	0.00539527	0.00323436	1.66811	0.095294	0.000192096	0.012488	0.00539527	0.00553062	0.0056158	1	8393.53	8420.08	1	0	5	0	0	0	1	TRUE	ML	1	listwise	1495	5016	3521	16	0.135489
		Cog	Grit (S)	GCSE English 16	direct	-0.0108585	0.0253899	-0.427668	0.668893	-0.0634622	0.0402244	-0.0108585	-0.0111309	-0.0113023	1	8393.53	8420.08	1	0	5	0	0	0	1	TRUE	ML	1	listwise	1495	5016	3521	16	0.738428
		Cog	Grit (S)	GCSE English 16	total	-0.00546318	0.0254962	-0.214275	0.830333	-0.0573843	0.0438648	-0.00546318	-0.00560024	-0.00568649	1	8393.53	8420.08	1	0	5	0	0	0	1	TRUE	ML	1	listwise	1495	5016	3521	16	0.878659
		NonCog	Grit (S)	GCSE English 16	indirect	0.0093648	0.00349138	2.68226	0.00731259	0.00349512	0.0168589	0.0093648	0.00963002	0.00974758	1	8383.16	8409.71	1	0	5	0	0	0	1	TRUE	ML	1	listwise	1495	5016	3521	16	0.0120703
		NonCog	Grit (S)	GCSE English 16	direct	0.0344422	0.0253832	1.35689	0.174816	-0.0171962	0.0846172	0.0344422	0.0354176	0.03585	1	8383.16	8409.71	1	0	5	0	0	0	1	TRUE	ML	1	listwise	1495	5016	3521	16	0.240297
		NonCog	Grit (S)	GCSE English 16	total	0.043807	0.0253768	1.72626	0.0843004	-0.00719333	0.0948266	0.043807	0.0450476	0.0455975	1	8383.16	8409.71	1	0	5	0	0	0	1	TRUE	ML	1	listwise	1495	5016	3521	16	0.120717
		EA	Grit (S)	GCSE Math 16	indirect	0.0103814	0.00388421	2.67272	0.00752392	0.00334352	0.0185275	0.0103814	0.0106149	0.0106206	1	7319.87	7345.82	1	0	5	0	0	4.53247e-17	1	TRUE	ML	1	listwise	1326	5016	3690	16	0.0123681
		EA	Grit (S)	GCSE Math 16	direct	0.315514	0.0242186	13.0278	0	0.266558	0.364104	0.315514	0.322611	0.322785	1	7319.87	7345.82	1	0	5	0	0	4.53247e-17	1	TRUE	ML	1	listwise	1326	5016	3690	16	0
		EA	Grit (S)	GCSE Math 16	total	0.325896	0.0241269	13.5075	0	0.276918	0.376427	0.325896	0.333226	0.333406	1	7319.87	7345.82	1	0	5	0	0	4.53247e-17	1	TRUE	ML	1	listwise	1326	5016	3690	16	0
		Cog	Grit (S)	GCSE Math 16	indirect	0.00486722	0.00442952	1.09881	0.271849	-0.00368955	0.0141453	0.00486722	0.00481264	0.00497938	1	7392.05	7418	1	0	5	0	0	2.83279e-18	1	TRUE	ML	1	listwise	1326	5016	3690	16	0.358876
		Cog	Grit (S)	GCSE Math 16	direct	0.246969	0.0260058	9.49671	0	0.192632	0.29553	0.246969	0.2442	0.252661	1	7392.05	7418	1	0	5	0	0	2.83279e-18	1	TRUE	ML	1	listwise	1326	5016	3690	16	0
		Cog	Grit (S)	GCSE Math 16	total	0.251837	0.0263097	9.572	0	0.196563	0.300051	0.251837	0.249012	0.25764	1	7392.05	7418	1	0	5	0	0	2.83279e-18	1	TRUE	ML	1	listwise	1326	5016	3690	16	0
		NonCog	Grit (S)	GCSE Math 16	indirect	0.0109392	0.0042425	2.57849	0.00992339	0.00305242	0.0194422	0.0109392	0.0109106	0.0111913	1	7425.78	7451.73	1	0	5	0	0	4.67196e-17	1	TRUE	ML	1	listwise	1326	5016	3690	16	0.0161575
		NonCog	Grit (S)	GCSE Math 16	direct	0.178897	0.0262203	6.82283	8.92664e-12	0.128939	0.231071	0.178897	0.178428	0.183019	1	7425.78	7451.73	1	0	5	0	0	4.67196e-17	1	TRUE	ML	1	listwise	1326	5016	3690	16	2.22702e-11
		NonCog	Grit (S)	GCSE Math 16	total	0.189836	0.0265964	7.13766	9.49241e-13	0.136766	0.241295	0.189836	0.189339	0.194211	1	7425.78	7451.73	1	0	5	0	0	4.67196e-17	1	TRUE	ML	1	listwise	1326	5016	3690	16	2.53131e-12
		EA	Grit (S)	GCSE Science 16	indirect	0.0125479	0.00411134	3.05202	0.0022731	0.00478891	0.0212331	0.0125479	0.0132288	0.0131058	1	7702.73	7728.99	1	0	5	0	0	9.34392e-17	1	TRUE	ML	1	listwise	1409	5016	3607	16	0.00388564
		EA	Grit (S)	GCSE Science 16	direct	0.30827	0.0222236	13.8713	0	0.262393	0.348982	0.30827	0.324999	0.321975	1	7702.73	7728.99	1	0	5	0	0	9.34392e-17	1	TRUE	ML	1	listwise	1409	5016	3607	16	0
		EA	Grit (S)	GCSE Science 16	total	0.320817	0.0224871	14.2667	0	0.273937	0.363106	0.320817	0.338228	0.335081	1	7702.73	7728.99	1	0	5	0	0	9.34392e-17	1	TRUE	ML	1	listwise	1409	5016	3607	16	0
		Cog	Grit (S)	GCSE Science 16	indirect	0.00479372	0.0050504	0.949177	0.342531	-0.00454074	0.0154554	0.00479372	0.004866	0.00500685	1	7812.08	7838.34	1	0	5	0	0	4.8758e-10	1	TRUE	ML	1	listwise	1409	5016	3607	16	0.437273
		Cog	Grit (S)	GCSE Science 16	direct	0.200396	0.0232431	8.62171	0	0.154264	0.24466	0.200396	0.203417	0.209305	1	7812.08	7838.34	1	0	5	0	0	4.8758e-10	1	TRUE	ML	1	listwise	1409	5016	3607	16	0
		Cog	Grit (S)	GCSE Science 16	total	0.205189	0.0239708	8.55997	0	0.15767	0.252585	0.205189	0.208283	0.214312	1	7812.08	7838.34	1	0	5	0	0	4.8758e-10	1	TRUE	ML	1	listwise	1409	5016	3607	16	0
		NonCog	Grit (S)	GCSE Science 16	indirect	0.0141492	0.00431437	3.27954	0.00103975	0.00666862	0.023688	0.0141492	0.0145232	0.0147782	1	7790.68	7816.93	1	0	5	0	0	4.67196e-17	1	TRUE	ML	1	listwise	1409	5016	3607	16	0.00182147
		NonCog	Grit (S)	GCSE Science 16	direct	0.216011	0.0249873	8.64485	0	0.166396	0.26566	0.216011	0.221722	0.225615	1	7790.68	7816.93	1	0	5	0	0	4.67196e-17	1	TRUE	ML	1	listwise	1409	5016	3607	16	0
		NonCog	Grit (S)	GCSE Science 16	total	0.230161	0.0252314	9.12198	0	0.179675	0.280561	0.230161	0.236246	0.240394	1	7790.68	7816.93	1	0	5	0	0	4.67196e-17	1	TRUE	ML	1	listwise	1409	5016	3607	16	0
		EA	Importance of schoolwork (S)	GCSE English 16	indirect	0.00799297	0.00331583	2.41054	0.0159287	0.00234177	0.014909	0.00799297	0.00841978	0.00829813	1	8395.79	8422.38	1	0	5	0	0	0	1	TRUE	ML	1	listwise	1507	5016	3509	16	0.025486
		EA	Importance of schoolwork (S)	GCSE English 16	direct	0.0162867	0.0251377	0.6479	0.51705	-0.0310088	0.0665373	0.0162867	0.0171564	0.0169086	1	8395.79	8422.38	1	0	5	0	0	0	1	TRUE	ML	1	listwise	1507	5016	3509	16	0.610688
		EA	Importance of schoolwork (S)	GCSE English 16	total	0.0242797	0.0253003	0.959659	0.337227	-0.0217068	0.0762143	0.0242797	0.0255762	0.0252067	1	8395.79	8422.38	1	0	5	0	0	0	1	TRUE	ML	1	listwise	1507	5016	3509	16	0.431717
		Cog	Importance of schoolwork (S)	GCSE English 16	indirect	0.00937996	0.00349922	2.68058	0.00734937	0.00336521	0.0175256	0.00937996	0.00960613	0.00973808	1	8393.69	8420.28	1	0	5	0	0	0	1	TRUE	ML	1	listwise	1507	5016	3509	16	0.0121143
		Cog	Importance of schoolwork (S)	GCSE English 16	direct	-0.011652	0.0256234	-0.454741	0.649296	-0.0630448	0.0376704	-0.011652	-0.011933	-0.0120969	1	8393.69	8420.28	1	0	5	0	0	0	1	TRUE	ML	1	listwise	1507	5016	3509	16	0.722778
		Cog	Importance of schoolwork (S)	GCSE English 16	total	-0.00227207	0.0252622	-0.0899395	0.928335	-0.0539076	0.0460651	-0.00227207	-0.00232686	-0.00235882	1	8393.69	8420.28	1	0	5	0	0	0	1	TRUE	ML	1	listwise	1507	5016	3509	16	0.953769
		NonCog	Importance of schoolwork (S)	GCSE English 16	indirect	0.00307776	0.00280761	1.09622	0.272982	-0.00195338	0.00925639	0.00307776	0.00315758	0.00319527	1	8401.19	8427.78	1	1.33848e-12	5	0	0	1.53791e-08	1	TRUE	ML	1	listwise	1507	5016	3509	16	0.359976
		NonCog	Importance of schoolwork (S)	GCSE English 16	direct	0.0445663	0.0257056	1.73372	0.0829676	-0.00503928	0.0948323	0.0445663	0.0457222	0.0462678	1	8401.19	8427.78	1	1.33848e-12	5	0	0	1.53791e-08	1	TRUE	ML	1	listwise	1507	5016	3509	16	0.119235
		NonCog	Importance of schoolwork (S)	GCSE English 16	total	0.0476441	0.0258673	1.84186	0.0654951	-0.00307531	0.0993596	0.0476441	0.0488798	0.0494631	1	8401.19	8427.78	1	1.33848e-12	5	0	0	1.53791e-08	1	TRUE	ML	1	listwise	1507	5016	3509	16	0.0964345
		EA	Importance of schoolwork (S)	GCSE Math 16	indirect	0.0110008	0.00458478	2.39941	0.0164216	0.00286502	0.02065	0.0110008	0.011371	0.0113686	1	6934.61	6960.35	1	0	5	0	0	2.26623e-17	1	TRUE	ML	1	listwise	1272	5016	3744	16	0.0262046
		EA	Importance of schoolwork (S)	GCSE Math 16	direct	0.297699	0.0239213	12.4449	0	0.24839	0.340342	0.297699	0.307719	0.307655	1	6934.61	6960.35	1	0	5	0	0	2.26623e-17	1	TRUE	ML	1	listwise	1272	5016	3744	16	0
		EA	Importance of schoolwork (S)	GCSE Math 16	total	0.3087	0.0237576	12.9937	0	0.261404	0.351604	0.3087	0.31909	0.319023	1	6934.61	6960.35	1	0	5	0	0	2.26623e-17	1	TRUE	ML	1	listwise	1272	5016	3744	16	0
		Cog	Importance of schoolwork (S)	GCSE Math 16	indirect	0.0158369	0.00539351	2.93629	0.00332168	0.00628554	0.0282649	0.0158369	0.0157583	0.0163665	1	6994.01	7019.75	1	0	5	0	0	0	1	TRUE	ML	1	listwise	1272	5016	3744	16	0.00563792
		Cog	Importance of schoolwork (S)	GCSE Math 16	direct	0.222245	0.0275476	8.06768	6.66134e-16	0.171286	0.278937	0.222245	0.221142	0.229678	1	6994.01	7019.75	1	0	5	0	0	0	1	TRUE	ML	1	listwise	1272	5016	3744	16	1.9984e-15
		Cog	Importance of schoolwork (S)	GCSE Math 16	total	0.238082	0.0274837	8.66268	0	0.184918	0.2935	0.238082	0.2369	0.246044	1	6994.01	7019.75	1	0	5	0	0	0	1	TRUE	ML	1	listwise	1272	5016	3744	16	0
		NonCog	Importance of schoolwork (S)	GCSE Math 16	indirect	0.00220941	0.00502248	0.439904	0.660007	-0.00822562	0.011885	0.00220941	0.00222958	0.00228329	1	7026.08	7051.82	1	0	5	0	0	2.31897e-12	1	TRUE	ML	1	listwise	1272	5016	3744	16	0.731309
		NonCog	Importance of schoolwork (S)	GCSE Math 16	direct	0.181799	0.0269787	6.73864	1.59877e-11	0.13068	0.236253	0.181799	0.183459	0.187879	1	7026.08	7051.82	1	0	5	0	0	2.31897e-12	1	TRUE	ML	1	listwise	1272	5016	3744	16	3.89943e-11
		NonCog	Importance of schoolwork (S)	GCSE Math 16	total	0.184009	0.0274196	6.71086	1.93479e-11	0.133531	0.238494	0.184009	0.185689	0.190162	1	7026.08	7051.82	1	0	5	0	0	2.31897e-12	1	TRUE	ML	1	listwise	1272	5016	3744	16	4.67151e-11
		EA	Importance of schoolwork (S)	GCSE Science 16	indirect	0.0112872	0.0046198	2.44321	0.0145571	0.00319134	0.0214781	0.0112872	0.0119915	0.0118691	1	7331.81	7357.85	1	1.19993e-12	5	0	0	0	1	TRUE	ML	1	listwise	1351	5016	3665	16	0.0234477
		EA	Importance of schoolwork (S)	GCSE Science 16	direct	0.294741	0.0231945	12.7074	0	0.248445	0.339573	0.294741	0.313134	0.309938	1	7331.81	7357.85	1	1.19993e-12	5	0	0	0	1	TRUE	ML	1	listwise	1351	5016	3665	16	0
		EA	Importance of schoolwork (S)	GCSE Science 16	total	0.306028	0.0230657	13.2677	0	0.260627	0.350695	0.306028	0.325125	0.321807	1	7331.81	7357.85	1	1.19993e-12	5	0	0	0	1	TRUE	ML	1	listwise	1351	5016	3665	16	0
		Cog	Importance of schoolwork (S)	GCSE Science 16	indirect	0.0153569	0.00494295	3.10684	0.00189101	0.0065894	0.0260749	0.0153569	0.0156307	0.0161487	1	7422.18	7448.22	1	0	5	0	0	0	1	TRUE	ML	1	listwise	1351	5016	3665	16	0.00326036
		Cog	Importance of schoolwork (S)	GCSE Science 16	direct	0.182911	0.0247508	7.39011	1.46771e-13	0.134937	0.233334	0.182911	0.186172	0.192342	1	7422.18	7448.22	1	0	5	0	0	0	1	TRUE	ML	1	listwise	1351	5016	3665	16	4.04887e-13
		Cog	Importance of schoolwork (S)	GCSE Science 16	total	0.198268	0.0248192	7.98851	1.33227e-15	0.151555	0.24779	0.198268	0.201803	0.208491	1	7422.18	7448.22	1	0	5	0	0	0	1	TRUE	ML	1	listwise	1351	5016	3665	16	3.93774e-15
		NonCog	Importance of schoolwork (S)	GCSE Science 16	indirect	0.00337551	0.00460906	0.732363	0.463947	-0.00503516	0.0124026	0.00337551	0.00348768	0.00354955	1	7412.05	7438.09	1	1.19993e-12	5	0	0	6.66925e-09	1	TRUE	ML	1	listwise	1351	5016	3665	16	0.561226
		NonCog	Importance of schoolwork (S)	GCSE Science 16	direct	0.214638	0.0252781	8.49108	0	0.166008	0.26588	0.214638	0.221771	0.225705	1	7412.05	7438.09	1	1.19993e-12	5	0	0	6.66925e-09	1	TRUE	ML	1	listwise	1351	5016	3665	16	0
		NonCog	Importance of schoolwork (S)	GCSE Science 16	total	0.218014	0.0254386	8.57019	0	0.169677	0.269583	0.218014	0.225259	0.229255	1	7412.05	7438.09	1	1.19993e-12	5	0	0	6.66925e-09	1	TRUE	ML	1	listwise	1351	5016	3665	16	0
		EA	Literacy environment (S)	English Ach 12	indirect	0.0244266	0.00557259	4.38334	1.16874e-05	0.0147999	0.0371976	0.0244266	0.0253087	0.0251126	1	8847.31	8874.24	1	0	5	0	0	4.53247e-17	1	TRUE	ML	1	listwise	1613	5016	3403	12	2.02525e-05
		EA	Literacy environment (S)	English Ach 12	direct	0.21359	0.0258051	8.27706	2.22045e-16	0.164675	0.262617	0.21359	0.221304	0.219589	1	8847.31	8874.24	1	0	5	0	0	4.53247e-17	1	TRUE	ML	1	listwise	1613	5016	3403	12	5.58018e-16
		EA	Literacy environment (S)	English Ach 12	total	0.238017	0.0257982	9.2261	0	0.185794	0.286008	0.238017	0.246613	0.244702	1	8847.31	8874.24	1	0	5	0	0	4.53247e-17	1	TRUE	ML	1	listwise	1613	5016	3403	12	0
		Cog	Literacy environment (S)	English Ach 12	indirect	0.0144557	0.00441855	3.27159	0.00106946	0.00701369	0.0239017	0.0144557	0.0150547	0.0148616	1	8877.93	8904.86	1	0	5	0	0	5.06745e-17	1	TRUE	ML	1	listwise	1613	5016	3403	12	0.00137995
		Cog	Literacy environment (S)	English Ach 12	direct	0.214738	0.0233585	9.19316	0	0.167529	0.259482	0.214738	0.223637	0.220769	1	8877.93	8904.86	1	0	5	0	0	5.06745e-17	1	TRUE	ML	1	listwise	1613	5016	3403	12	0
		Cog	Literacy environment (S)	English Ach 12	total	0.229194	0.0235484	9.7329	0	0.183773	0.274964	0.229194	0.238692	0.235631	1	8877.93	8904.86	1	0	5	0	0	5.06745e-17	1	TRUE	ML	1	listwise	1613	5016	3403	12	0
		NonCog	Literacy environment (S)	English Ach 12	indirect	0.020677	0.00509764	4.0562	4.98777e-05	0.0116715	0.0310489	0.020677	0.0215419	0.0212578	1	8932.56	8959.49	1	0	5	0	0	0	1	TRUE	ML	1	listwise	1613	5016	3403	12	7.90141e-05
		NonCog	Literacy environment (S)	English Ach 12	direct	0.101726	0.0237202	4.2886	1.79805e-05	0.0538761	0.145172	0.101726	0.105981	0.104583	1	8932.56	8959.49	1	0	5	0	0	0	1	TRUE	ML	1	listwise	1613	5016	3403	12	3.03896e-05
		NonCog	Literacy environment (S)	English Ach 12	total	0.122403	0.0238434	5.13363	2.84204e-07	0.0740785	0.167952	0.122403	0.127523	0.125841	1	8932.56	8959.49	1	0	5	0	0	0	1	TRUE	ML	1	listwise	1613	5016	3403	12	5.6139e-07
		EA	Literacy environment (S)	Math Ach 12	indirect	0.0212242	0.0052516	4.04148	5.31147e-05	0.0121138	0.0324831	0.0212242	0.0217213	0.0217743	1	8630.42	8657.22	1	0	5	0	0	0	1	TRUE	ML	1	listwise	1570	5016	3446	12	8.38653e-05
		EA	Literacy environment (S)	Math Ach 12	direct	0.204692	0.0244051	8.38727	0	0.155557	0.25359	0.204692	0.209485	0.209997	1	8630.42	8657.22	1	0	5	0	0	0	1	TRUE	ML	1	listwise	1570	5016	3446	12	0
		EA	Literacy environment (S)	Math Ach 12	total	0.225916	0.0243789	9.26687	0	0.178966	0.275207	0.225916	0.231206	0.231771	1	8630.42	8657.22	1	0	5	0	0	0	1	TRUE	ML	1	listwise	1570	5016	3446	12	0
		Cog	Literacy environment (S)	Math Ach 12	indirect	0.0123098	0.004154	2.96336	0.00304296	0.00474882	0.0209054	0.0123098	0.0127395	0.0126289	1	8640.88	8667.67	1	0	5	0	0	4.53247e-17	1	TRUE	ML	1	listwise	1570	5016	3446	12	0.00377421
		Cog	Literacy environment (S)	Math Ach 12	direct	0.231101	0.0231872	9.96676	0	0.185307	0.275666	0.231101	0.239167	0.237091	1	8640.88	8667.67	1	0	5	0	0	4.53247e-17	1	TRUE	ML	1	listwise	1570	5016	3446	12	0
		Cog	Literacy environment (S)	Math Ach 12	total	0.243411	0.023413	10.3964	0	0.196713	0.288794	0.243411	0.251906	0.249719	1	8640.88	8667.67	1	0	5	0	0	4.53247e-17	1	TRUE	ML	1	listwise	1570	5016	3446	12	0
		NonCog	Literacy environment (S)	Math Ach 12	indirect	0.0182822	0.00477476	3.82894	0.000128698	0.00990199	0.028629	0.0182822	0.0189085	0.0187561	1	8710.61	8737.41	1	0	5	0	0	5.66558e-18	1	TRUE	ML	1	listwise	1570	5016	3446	12	0.000190078
		NonCog	Literacy environment (S)	Math Ach 12	direct	0.086087	0.0252191	3.41357	0.000641173	0.0336379	0.134744	0.086087	0.0890359	0.0883182	1	8710.61	8737.41	1	0	5	0	0	5.66558e-18	1	TRUE	ML	1	listwise	1570	5016	3446	12	0.000843187
		NonCog	Literacy environment (S)	Math Ach 12	total	0.104369	0.0253676	4.11427	3.88408e-05	0.0518531	0.154509	0.104369	0.107944	0.107074	1	8710.61	8737.41	1	0	5	0	0	5.66558e-18	1	TRUE	ML	1	listwise	1570	5016	3446	12	6.25624e-05
		EA	Literacy environment (S)	Overall (E&M) Ach 12	indirect	0.0251128	0.00553817	4.53449	5.77423e-06	0.0151795	0.0374396	0.0251128	0.025946	0.0258769	1	8406.79	8433.47	1	0	5	0	0	0	1	TRUE	ML	1	listwise	1535	5016	3481	12	1.02653e-05
		EA	Literacy environment (S)	Overall (E&M) Ach 12	direct	0.211687	0.0256691	8.24677	2.22045e-16	0.160379	0.26598	0.211687	0.218711	0.218129	1	8406.79	8433.47	1	0	5	0	0	0	1	TRUE	ML	1	listwise	1535	5016	3481	12	5.58018e-16
		EA	Literacy environment (S)	Overall (E&M) Ach 12	total	0.2368	0.0257785	9.18596	0	0.188882	0.290299	0.2368	0.244657	0.244006	1	8406.79	8433.47	1	0	5	0	0	0	1	TRUE	ML	1	listwise	1535	5016	3481	12	0
		Cog	Literacy environment (S)	Overall (E&M) Ach 12	indirect	0.0148612	0.00429515	3.46	0.000540175	0.00651938	0.023265	0.0148612	0.0154807	0.0153134	1	8417.73	8444.42	1	0	5	0	0	0	1	TRUE	ML	1	listwise	1535	5016	3481	12	0.00072224
		Cog	Literacy environment (S)	Overall (E&M) Ach 12	direct	0.23541	0.0231371	10.1746	0	0.190328	0.280836	0.23541	0.245222	0.242573	1	8417.73	8444.42	1	0	5	0	0	0	1	TRUE	ML	1	listwise	1535	5016	3481	12	0
		Cog	Literacy environment (S)	Overall (E&M) Ach 12	total	0.250271	0.0233777	10.7055	0	0.206165	0.295175	0.250271	0.260703	0.257886	1	8417.73	8444.42	1	0	5	0	0	0	1	TRUE	ML	1	listwise	1535	5016	3481	12	0
		NonCog	Literacy environment (S)	Overall (E&M) Ach 12	indirect	0.0213706	0.00538599	3.96781	7.25368e-05	0.0118235	0.0331459	0.0213706	0.0222994	0.0220208	1	8490.19	8516.87	1	0	5	0	0	0	1	TRUE	ML	1	listwise	1535	5016	3481	12	0.000112315
		NonCog	Literacy environment (S)	Overall (E&M) Ach 12	direct	0.090792	0.0233674	3.88541	0.000102158	0.0452435	0.139937	0.090792	0.0947381	0.0935546	1	8490.19	8516.87	1	0	5	0	0	0	1	TRUE	ML	1	listwise	1535	5016	3481	12	0.0001542
		NonCog	Literacy environment (S)	Overall (E&M) Ach 12	total	0.112163	0.0231756	4.83969	1.30044e-06	0.0663903	0.158353	0.112163	0.117037	0.115575	1	8490.19	8516.87	1	0	5	0	0	0	1	TRUE	ML	1	listwise	1535	5016	3481	12	2.41943e-06
		EA	Maths environment (S)	English Ach 12	indirect	-0.000540681	0.00118857	-0.4549	0.649181	-0.00342503	0.00144451	-0.000540681	-0.000560993	-0.000556662	1	8927.49	8954.43	1	7.17204e-13	5	0	0	1.39099e-11	1	TRUE	ML	1	listwise	1615	5016	3401	12	0.670123
		EA	Maths environment (S)	English Ach 12	direct	0.234718	0.024293	9.66197	0	0.18754	0.280498	0.234718	0.243536	0.241655	1	8927.49	8954.43	1	7.17204e-13	5	0	0	1.39099e-11	1	TRUE	ML	1	listwise	1615	5016	3401	12	0
		EA	Maths environment (S)	English Ach 12	total	0.234177	0.0242996	9.63708	0	0.185362	0.280383	0.234177	0.242975	0.241099	1	8927.49	8954.43	1	7.17204e-13	5	0	0	1.39099e-11	1	TRUE	ML	1	listwise	1615	5016	3401	12	0
		Cog	Maths environment (S)	English Ach 12	indirect	0.000191178	0.00102124	0.187202	0.851502	-0.00199389	0.00237781	0.000191178	0.000199378	0.000196829	1	8934.66	8961.59	1	0	5	0	0	1.52151e-11	1	TRUE	ML	1	listwise	1615	5016	3401	12	0.855278
		Cog	Maths environment (S)	English Ach 12	direct	0.225422	0.0233793	9.64196	0	0.179045	0.271146	0.225422	0.235091	0.232085	1	8934.66	8961.59	1	0	5	0	0	1.52151e-11	1	TRUE	ML	1	listwise	1615	5016	3401	12	0
		Cog	Maths environment (S)	English Ach 12	total	0.225613	0.0233356	9.6682	0	0.179798	0.272071	0.225613	0.23529	0.232282	1	8934.66	8961.59	1	0	5	0	0	1.52151e-11	1	TRUE	ML	1	listwise	1615	5016	3401	12	0
		NonCog	Maths environment (S)	English Ach 12	indirect	0.000388657	0.00105526	0.368306	0.712645	-0.00133252	0.00312312	0.000388657	0.000406195	0.000400144	1	8999.96	9026.89	1	0	5	0	0	1.4416e-11	1	TRUE	ML	1	listwise	1615	5016	3401	12	0.730918
		NonCog	Maths environment (S)	English Ach 12	direct	0.122002	0.0241783	5.04594	4.51298e-07	0.0740467	0.169006	0.122002	0.127507	0.125608	1	8999.96	9026.89	1	0	5	0	0	1.4416e-11	1	TRUE	ML	1	listwise	1615	5016	3401	12	8.80581e-07
		NonCog	Maths environment (S)	English Ach 12	total	0.122391	0.024169	5.06396	4.1064e-07	0.0747344	0.169025	0.122391	0.127914	0.126008	1	8999.96	9026.89	1	0	5	0	0	1.4416e-11	1	TRUE	ML	1	listwise	1615	5016	3401	12	8.0452e-07
		EA	Maths environment (S)	Math Ach 12	indirect	-0.00128501	0.00176421	-0.728376	0.466384	-0.00537192	0.00198051	-0.00128501	-0.00131583	-0.00131905	1	8687.12	8713.92	1	1.39622e-12	5	0	0	7.6302e-11	1	TRUE	ML	1	listwise	1572	5016	3444	12	0.483508
		EA	Maths environment (S)	Math Ach 12	direct	0.225144	0.0251556	8.95006	0	0.174259	0.274539	0.225144	0.230546	0.231109	1	8687.12	8713.92	1	1.39622e-12	5	0	0	7.6302e-11	1	TRUE	ML	1	listwise	1572	5016	3444	12	0
		EA	Maths environment (S)	Math Ach 12	total	0.223859	0.0251783	8.89095	0	0.172686	0.273479	0.223859	0.22923	0.22979	1	8687.12	8713.92	1	1.39622e-12	5	0	0	7.6302e-11	1	TRUE	ML	1	listwise	1572	5016	3444	12	0
		Cog	Maths environment (S)	Math Ach 12	indirect	0.000332318	0.0016314	0.203701	0.838587	-0.00318562	0.00383505	0.000332318	0.000344098	0.000341122	1	8674.48	8701.28	1	0	5	0	0	8.92832e-11	1	TRUE	ML	1	listwise	1572	5016	3444	12	0.847414
		Cog	Maths environment (S)	Math Ach 12	direct	0.238586	0.0232618	10.2566	0	0.190223	0.280829	0.238586	0.247043	0.244906	1	8674.48	8701.28	1	0	5	0	0	8.92832e-11	1	TRUE	ML	1	listwise	1572	5016	3444	12	0
		Cog	Maths environment (S)	Math Ach 12	total	0.238918	0.0232493	10.2764	0	0.189988	0.281132	0.238918	0.247387	0.245248	1	8674.48	8701.28	1	0	5	0	0	8.92832e-11	1	TRUE	ML	1	listwise	1572	5016	3444	12	0
		NonCog	Maths environment (S)	Math Ach 12	indirect	0.000279195	0.00154441	0.180778	0.856542	-0.00281434	0.00355125	0.000279195	0.00028944	0.000286591	1	8754.52	8781.32	1	6.98108e-13	5	0	0	8.96797e-11	1	TRUE	ML	1	listwise	1572	5016	3444	12	0.85833
		NonCog	Maths environment (S)	Math Ach 12	direct	0.106485	0.0256087	4.15816	3.20815e-05	0.0560466	0.15761	0.106485	0.110393	0.109306	1	8754.52	8781.32	1	6.98108e-13	5	0	0	8.96797e-11	1	TRUE	ML	1	listwise	1572	5016	3444	12	5.27367e-05
		NonCog	Maths environment (S)	Math Ach 12	total	0.106764	0.0255825	4.17333	3.00176e-05	0.0587751	0.158411	0.106764	0.110682	0.109593	1	8754.52	8781.32	1	6.98108e-13	5	0	0	8.96797e-11	1	TRUE	ML	1	listwise	1572	5016	3444	12	4.98069e-05
		EA	Maths environment (S)	Overall (E&M) Ach 12	indirect	-0.00104855	0.00158592	-0.661163	0.508508	-0.00467717	0.00189918	-0.00104855	-0.00108465	-0.00108177	1	8475.64	8502.33	1	0	5	0	0	4.68467e-11	1	TRUE	ML	1	listwise	1537	5016	3479	12	0.526042
		EA	Maths environment (S)	Overall (E&M) Ach 12	direct	0.234751	0.026391	8.89511	0	0.181943	0.286173	0.234751	0.242831	0.242187	1	8475.64	8502.33	1	0	5	0	0	4.68467e-11	1	TRUE	ML	1	listwise	1537	5016	3479	12	0
		EA	Maths environment (S)	Overall (E&M) Ach 12	total	0.233703	0.0263623	8.86503	0	0.181034	0.285134	0.233703	0.241747	0.241106	1	8475.64	8502.33	1	0	5	0	0	4.68467e-11	1	TRUE	ML	1	listwise	1537	5016	3479	12	0
		Cog	Maths environment (S)	Overall (E&M) Ach 12	indirect	0.000392865	0.00148732	0.264142	0.79167	-0.00257333	0.00350617	0.000392865	0.00040972	0.00040531	1	8465.26	8491.95	1	0	5	0	0	5.29108e-11	1	TRUE	ML	1	listwise	1537	5016	3479	12	0.805088
		Cog	Maths environment (S)	Overall (E&M) Ach 12	direct	0.245413	0.0233181	10.5246	0	0.202634	0.292953	0.245413	0.255942	0.253187	1	8465.26	8491.95	1	0	5	0	0	5.29108e-11	1	TRUE	ML	1	listwise	1537	5016	3479	12	0
		Cog	Maths environment (S)	Overall (E&M) Ach 12	total	0.245805	0.0233374	10.5327	0	0.202826	0.292942	0.245805	0.256351	0.253592	1	8465.26	8491.95	1	0	5	0	0	5.29108e-11	1	TRUE	ML	1	listwise	1537	5016	3479	12	0
		NonCog	Maths environment (S)	Overall (E&M) Ach 12	indirect	0.000251227	0.00145915	0.172174	0.863301	-0.00279566	0.00329478	0.000251227	0.000262941	0.000259185	1	8547.92	8574.61	1	0	5	0	0	5.37525e-11	1	TRUE	ML	1	listwise	1537	5016	3479	12	0.863301
		NonCog	Maths environment (S)	Overall (E&M) Ach 12	direct	0.113394	0.0245557	4.61781	3.87807e-06	0.0640311	0.159899	0.113394	0.118681	0.116986	1	8547.92	8574.61	1	0	5	0	0	5.37525e-11	1	TRUE	ML	1	listwise	1537	5016	3479	12	6.99802e-06
		NonCog	Maths environment (S)	Overall (E&M) Ach 12	total	0.113645	0.02455	4.62912	3.67229e-06	0.0646288	0.159277	0.113645	0.118944	0.117245	1	8547.92	8574.61	1	0	5	0	0	5.37525e-11	1	TRUE	ML	1	listwise	1537	5016	3479	12	6.65169e-06
		EA	Maths interest (S)	GCSE English 16	indirect	0.0282298	0.00694847	4.06274	4.8501e-05	0.0156752	0.0417995	0.0282298	0.0297126	0.0293487	1	8362.03	8388.63	1	0	5	0	0	4.67196e-17	1	TRUE	ML	1	listwise	1510	5016	3506	16	8.99555e-05
		EA	Maths interest (S)	GCSE English 16	direct	-0.00658764	0.0245384	-0.268463	0.788343	-0.0533575	0.0430843	-0.00658764	-0.00693366	-0.00684874	1	8362.03	8388.63	1	0	5	0	0	4.67196e-17	1	TRUE	ML	1	listwise	1510	5016	3506	16	0.842397
		EA	Maths interest (S)	GCSE English 16	total	0.0216422	0.0238542	0.907269	0.364265	-0.0236276	0.0708108	0.0216422	0.0227789	0.0225	1	8362.03	8388.63	1	0	5	0	0	4.67196e-17	1	TRUE	ML	1	listwise	1510	5016	3506	16	0.461466
		Cog	Maths interest (S)	GCSE English 16	indirect	0.0285794	0.00678972	4.20921	2.5626e-05	0.0163076	0.0427294	0.0285794	0.0292525	0.0297121	1	8369	8395.59	1	0	5	0	0	0	1	TRUE	ML	1	listwise	1510	5016	3506	16	4.77502e-05
		Cog	Maths interest (S)	GCSE English 16	direct	-0.0339282	0.0260834	-1.30076	0.193342	-0.0865347	0.0150684	-0.0339282	-0.0347272	-0.0352729	1	8369	8395.59	1	0	5	0	0	0	1	TRUE	ML	1	listwise	1510	5016	3506	16	0.263948
		Cog	Maths interest (S)	GCSE English 16	total	-0.00534877	0.0257347	-0.207843	0.835352	-0.0556328	0.0427775	-0.00534877	-0.00547474	-0.00556077	1	8369	8395.59	1	0	5	0	0	0	1	TRUE	ML	1	listwise	1510	5016	3506	16	0.883191
		NonCog	Maths interest (S)	GCSE English 16	indirect	0.014841	0.00465839	3.18586	0.00144322	0.00620945	0.0247917	0.014841	0.0152702	0.0154292	1	8415.94	8442.54	1	0	5	0	0	0	1	TRUE	ML	1	listwise	1510	5016	3506	16	0.0025027
		NonCog	Maths interest (S)	GCSE English 16	direct	0.0318128	0.0249131	1.27695	0.201619	-0.0138243	0.0816344	0.0318128	0.0327329	0.0330737	1	8415.94	8442.54	1	0	5	0	0	0	1	TRUE	ML	1	listwise	1510	5016	3506	16	0.273382
		NonCog	Maths interest (S)	GCSE English 16	total	0.0466538	0.0248121	1.88028	0.0600695	0.000777481	0.0973505	0.0466538	0.0480031	0.048503	1	8415.94	8442.54	1	0	5	0	0	0	1	TRUE	ML	1	listwise	1510	5016	3506	16	0.0893227
		EA	Maths interest (S)	GCSE Math 16	indirect	0.0946531	0.0155556	6.08484	1.16605e-09	0.0640523	0.12558	0.0946531	0.0976401	0.0978416	1	6391.92	6417.67	1	0	5	0	0	0	1	TRUE	ML	1	listwise	1273	5016	3743	16	2.48978e-09
		EA	Maths interest (S)	GCSE Math 16	direct	0.212935	0.0205207	10.3766	0	0.172763	0.254504	0.212935	0.219655	0.220108	1	6391.92	6417.67	1	0	5	0	0	0	1	TRUE	ML	1	listwise	1273	5016	3743	16	0
		EA	Maths interest (S)	GCSE Math 16	total	0.307588	0.0242889	12.6637	0	0.261729	0.355188	0.307588	0.317295	0.31795	1	6391.92	6417.67	1	0	5	0	0	0	1	TRUE	ML	1	listwise	1273	5016	3743	16	0
		Cog	Maths interest (S)	GCSE Math 16	indirect	0.0984067	0.0164063	5.99809	1.99653e-09	0.0674345	0.131164	0.0984067	0.0977469	0.101722	1	6450.4	6476.14	1	0	5	0	0	1.13312e-17	1	TRUE	ML	1	listwise	1273	5016	3743	16	4.23293e-09
		Cog	Maths interest (S)	GCSE Math 16	direct	0.139885	0.0222121	6.29771	3.02074e-10	0.0971298	0.185847	0.139885	0.138947	0.144597	1	6450.4	6476.14	1	0	5	0	0	1.13312e-17	1	TRUE	ML	1	listwise	1273	5016	3743	16	6.6634e-10
		Cog	Maths interest (S)	GCSE Math 16	total	0.238292	0.0274412	8.68372	0	0.18374	0.292951	0.238292	0.236694	0.246319	1	6450.4	6476.14	1	0	5	0	0	1.13312e-17	1	TRUE	ML	1	listwise	1273	5016	3743	16	0
		NonCog	Maths interest (S)	GCSE Math 16	indirect	0.0430963	0.0164236	2.62405	0.00868904	0.0126131	0.0773726	0.0430963	0.0435707	0.0445481	1	6481.79	6507.54	1	0	5	0	0	0	1	TRUE	ML	1	listwise	1273	5016	3743	16	0.0142638
		NonCog	Maths interest (S)	GCSE Math 16	direct	0.138272	0.0217927	6.34489	2.22584e-10	0.0959194	0.181873	0.138272	0.139795	0.14293	1	6481.79	6507.54	1	0	5	0	0	0	1	TRUE	ML	1	listwise	1273	5016	3743	16	4.96471e-10
		NonCog	Maths interest (S)	GCSE Math 16	total	0.181369	0.0262915	6.89838	5.26001e-12	0.127256	0.235541	0.181369	0.183365	0.187478	1	6481.79	6507.54	1	0	5	0	0	0	1	TRUE	ML	1	listwise	1273	5016	3743	16	1.34013e-11
		EA	Maths interest (S)	GCSE Science 16	indirect	0.0771652	0.0109659	7.03681	1.96687e-12	0.0554903	0.097535	0.0771652	0.0818098	0.0811481	1	6994.15	7020.19	1	0	5	0	0	2.26623e-17	1	TRUE	ML	1	listwise	1352	5016	3664	16	5.13097e-12
		EA	Maths interest (S)	GCSE Science 16	direct	0.229199	0.0227097	10.0925	0	0.187355	0.277126	0.229199	0.242994	0.241029	1	6994.15	7020.19	1	0	5	0	0	2.26623e-17	1	TRUE	ML	1	listwise	1352	5016	3664	16	0
		EA	Maths interest (S)	GCSE Science 16	total	0.306364	0.0234342	13.0734	0	0.264849	0.35332	0.306364	0.324804	0.322177	1	6994.15	7020.19	1	0	5	0	0	2.26623e-17	1	TRUE	ML	1	listwise	1352	5016	3664	16	0
		Cog	Maths interest (S)	GCSE Science 16	indirect	0.0781753	0.0124517	6.27827	3.42353e-10	0.0541424	0.10427	0.0781753	0.0794221	0.0822103	1	7079.65	7105.7	1	0	5	0	0	9.06493e-17	1	TRUE	ML	1	listwise	1352	5016	3664	16	7.49678e-10
		Cog	Maths interest (S)	GCSE Science 16	direct	0.119554	0.0220211	5.42908	5.66461e-08	0.07754	0.161944	0.119554	0.121461	0.125725	1	7079.65	7105.7	1	0	5	0	0	9.06493e-17	1	TRUE	ML	1	listwise	1352	5016	3664	16	1.16396e-07
		Cog	Maths interest (S)	GCSE Science 16	total	0.197729	0.0248815	7.94685	1.9984e-15	0.148537	0.245798	0.197729	0.200883	0.207935	1	7079.65	7105.7	1	0	5	0	0	9.06493e-17	1	TRUE	ML	1	listwise	1352	5016	3664	16	5.83475e-15
		NonCog	Maths interest (S)	GCSE Science 16	indirect	0.0428982	0.0123269	3.48005	0.000501324	0.0193639	0.0677745	0.0428982	0.0443939	0.0451124	1	7079.13	7105.18	1	0	5	0	0	0	1	TRUE	ML	1	listwise	1352	5016	3664	16	0.000891243
		NonCog	Maths interest (S)	GCSE Science 16	direct	0.174695	0.0230454	7.58044	3.44169e-14	0.131488	0.219571	0.174695	0.180786	0.183711	1	7079.13	7105.18	1	0	5	0	0	0	1	TRUE	ML	1	listwise	1352	5016	3664	16	9.6496e-14
		NonCog	Maths interest (S)	GCSE Science 16	total	0.217593	0.0249564	8.71893	0	0.168235	0.265194	0.217593	0.22518	0.228824	1	7079.13	7105.18	1	0	5	0	0	0	1	TRUE	ML	1	listwise	1352	5016	3664	16	0
		EA	Maths self-efficacy (S)	GCSE English 16	indirect	0.00609015	0.00301955	2.01691	0.043705	0.0012309	0.013049	0.00609015	0.00641542	0.00632071	1	8393.49	8420.07	1	0	5	0	0	0	1	TRUE	ML	1	listwise	1506	5016	3510	16	0.0665558
		EA	Maths self-efficacy (S)	GCSE English 16	direct	0.0182224	0.0250291	0.728051	0.466582	-0.0320367	0.0674933	0.0182224	0.0191957	0.0189123	1	8393.49	8420.07	1	0	5	0	0	0	1	TRUE	ML	1	listwise	1506	5016	3510	16	0.563279
		EA	Maths self-efficacy (S)	GCSE English 16	total	0.0243126	0.0251065	0.968378	0.332855	-0.0257042	0.0739719	0.0243126	0.0256111	0.025233	1	8393.49	8420.07	1	0	5	0	0	0	1	TRUE	ML	1	listwise	1506	5016	3510	16	0.428047
		Cog	Maths self-efficacy (S)	GCSE English 16	indirect	0.00737429	0.00315975	2.33382	0.0196051	0.00174418	0.0143614	0.00737429	0.00755191	0.00765347	1	8391.55	8418.13	1	6.68798e-13	5	0	0	1.77049e-19	1	TRUE	ML	1	listwise	1506	5016	3510	16	0.0311192
		Cog	Maths self-efficacy (S)	GCSE English 16	direct	-0.00958125	0.0263583	-0.363501	0.716231	-0.0621525	0.0417485	-0.00958125	-0.00981203	-0.00994398	1	8391.55	8418.13	1	6.68798e-13	5	0	0	1.77049e-19	1	TRUE	ML	1	listwise	1506	5016	3510	16	0.779217
		Cog	Maths self-efficacy (S)	GCSE English 16	total	-0.00220696	0.0262595	-0.0840444	0.933021	-0.0545024	0.0471418	-0.00220696	-0.00226012	-0.00229051	1	8391.55	8418.13	1	6.68798e-13	5	0	0	1.77049e-19	1	TRUE	ML	1	listwise	1506	5016	3510	16	0.955312
		NonCog	Maths self-efficacy (S)	GCSE English 16	indirect	0.00319091	0.00264132	1.20808	0.227018	-0.00114176	0.00906246	0.00319091	0.00327297	0.00331171	1	8396.24	8422.82	1	0	5	0	0	0	1	TRUE	ML	1	listwise	1506	5016	3510	16	0.303703
		NonCog	Maths self-efficacy (S)	GCSE English 16	direct	0.0443316	0.0240519	1.84316	0.0653052	7.66838e-05	0.0926804	0.0443316	0.0454717	0.0460099	1	8396.24	8422.82	1	0	5	0	0	0	1	TRUE	ML	1	listwise	1506	5016	3510	16	0.0962731
		NonCog	Maths self-efficacy (S)	GCSE English 16	total	0.0475225	0.0242393	1.96055	0.049931	0.00253575	0.096003	0.0475225	0.0487446	0.0493216	1	8396.24	8422.82	1	0	5	0	0	0	1	TRUE	ML	1	listwise	1506	5016	3510	16	0.0756531
		EA	Maths self-efficacy (S)	GCSE Math 16	indirect	0.0095828	0.00456964	2.09706	0.0359885	0.00112821	0.0193166	0.0095828	0.0099053	0.0098994	1	6953.2	6978.93	1	0	5	0	0	5.06745e-17	1	TRUE	ML	1	listwise	1271	5016	3745	16	0.0555092
		EA	Maths self-efficacy (S)	GCSE Math 16	direct	0.299131	0.0242469	12.3369	0	0.24928	0.343162	0.299131	0.309198	0.309013	1	6953.2	6978.93	1	0	5	0	0	5.06745e-17	1	TRUE	ML	1	listwise	1271	5016	3745	16	0
		EA	Maths self-efficacy (S)	GCSE Math 16	total	0.308714	0.0242397	12.7359	0	0.258062	0.354114	0.308714	0.319103	0.318913	1	6953.2	6978.93	1	0	5	0	0	5.06745e-17	1	TRUE	ML	1	listwise	1271	5016	3745	16	0
		Cog	Maths self-efficacy (S)	GCSE Math 16	indirect	0.0127706	0.00495762	2.57595	0.00999657	0.00396481	0.0231124	0.0127706	0.0127066	0.0131925	1	7013.77	7039.51	1	0	5	0	0	0	1	TRUE	ML	1	listwise	1271	5016	3745	16	0.0162546
		Cog	Maths self-efficacy (S)	GCSE Math 16	direct	0.225357	0.0269555	8.36033	0	0.174621	0.279419	0.225357	0.224229	0.232803	1	7013.77	7039.51	1	0	5	0	0	0	1	TRUE	ML	1	listwise	1271	5016	3745	16	0
		Cog	Maths self-efficacy (S)	GCSE Math 16	total	0.238128	0.0269907	8.82259	0	0.188134	0.294863	0.238128	0.236935	0.245995	1	7013.77	7039.51	1	0	5	0	0	0	1	TRUE	ML	1	listwise	1271	5016	3745	16	0
		NonCog	Maths self-efficacy (S)	GCSE Math 16	indirect	0.00413798	0.00459378	0.900779	0.367706	-0.00452448	0.0137628	0.00413798	0.00417445	0.00427469	1	7045.27	7071	1	0	5	0	0	9.16463e-09	1	TRUE	ML	1	listwise	1271	5016	3745	16	0.464471
		NonCog	Maths self-efficacy (S)	GCSE Math 16	direct	0.179927	0.0277341	6.48758	8.72282e-11	0.121639	0.233625	0.179927	0.181513	0.185871	1	7045.27	7071	1	0	5	0	0	9.16463e-09	1	TRUE	ML	1	listwise	1271	5016	3745	16	1.99e-10
		NonCog	Maths self-efficacy (S)	GCSE Math 16	total	0.184065	0.0281134	6.54723	5.86138e-11	0.129198	0.238344	0.184065	0.185687	0.190146	1	7045.27	7071	1	0	5	0	0	9.16463e-09	1	TRUE	ML	1	listwise	1271	5016	3745	16	1.35785e-10
		EA	Maths self-efficacy (S)	GCSE Science 16	indirect	0.0098555	0.00464735	2.12067	0.0339497	0.00224173	0.0201273	0.0098555	0.0104708	0.0103602	1	7347.73	7373.77	1	0	5	0	0	0	1	TRUE	ML	1	listwise	1350	5016	3666	16	0.0524633
		EA	Maths self-efficacy (S)	GCSE Science 16	direct	0.296144	0.0238566	12.4135	0	0.250756	0.342327	0.296144	0.314632	0.311308	1	7347.73	7373.77	1	0	5	0	0	0	1	TRUE	ML	1	listwise	1350	5016	3666	16	0
		EA	Maths self-efficacy (S)	GCSE Science 16	total	0.305999	0.0235591	12.9886	0	0.260879	0.351665	0.305999	0.325102	0.321668	1	7347.73	7373.77	1	0	5	0	0	0	1	TRUE	ML	1	listwise	1350	5016	3666	16	0
		Cog	Maths self-efficacy (S)	GCSE Science 16	indirect	0.0125983	0.00511523	2.4629	0.0137818	0.00379068	0.0234628	0.0125983	0.0128227	0.0132434	1	7439.9	7465.94	1	0	5	0	0	1.13312e-17	1	TRUE	ML	1	listwise	1350	5016	3666	16	0.0222287
		Cog	Maths self-efficacy (S)	GCSE Science 16	direct	0.185611	0.024348	7.62328	2.4647e-14	0.138288	0.234661	0.185611	0.188917	0.195115	1	7439.9	7465.94	1	0	5	0	0	1.13312e-17	1	TRUE	ML	1	listwise	1350	5016	3666	16	6.9428e-14
		Cog	Maths self-efficacy (S)	GCSE Science 16	total	0.198209	0.0246557	8.03911	8.88178e-16	0.14992	0.247167	0.198209	0.20174	0.208359	1	7439.9	7465.94	1	0	5	0	0	1.13312e-17	1	TRUE	ML	1	listwise	1350	5016	3666	16	2.65128e-15
		NonCog	Maths self-efficacy (S)	GCSE Science 16	indirect	0.00504313	0.00460497	1.09515	0.273451	-0.00406969	0.0144635	0.00504313	0.00520944	0.00530137	1	7428.05	7454.09	1	1.79856e-12	5	0	0	2.13588e-08	1	TRUE	ML	1	listwise	1350	5016	3666	16	0.360199
		NonCog	Maths self-efficacy (S)	GCSE Science 16	direct	0.213275	0.0252165	8.45775	0	0.165052	0.262744	0.213275	0.220308	0.224196	1	7428.05	7454.09	1	1.79856e-12	5	0	0	2.13588e-08	1	TRUE	ML	1	listwise	1350	5016	3666	16	0
		NonCog	Maths self-efficacy (S)	GCSE Science 16	total	0.218318	0.0252426	8.64881	0	0.167224	0.26699	0.218318	0.225518	0.229497	1	7428.05	7454.09	1	1.79856e-12	5	0	0	2.13588e-08	1	TRUE	ML	1	listwise	1350	5016	3666	16	0
		EA	Openness (S)	GCSE English 16	indirect	0.00117925	0.0030177	0.390779	0.69596	-0.00438772	0.00717103	0.00117925	0.00126452	0.00123994	1	7690.05	7716.19	1	1.22391e-12	5	0	0	1.49198e-08	1	TRUE	ML	1	listwise	1378	5016	3638	16	0.762054
		EA	Openness (S)	GCSE English 16	direct	-0.00181434	0.025824	-0.0702578	0.943989	-0.0536829	0.0452626	-0.00181434	-0.00194552	-0.0019077	1	7690.05	7716.19	1	1.22391e-12	5	0	0	1.49198e-08	1	TRUE	ML	1	listwise	1378	5016	3638	16	0.962435
		EA	Openness (S)	GCSE English 16	total	-0.000635082	0.0259243	-0.0244976	0.980456	-0.0532397	0.0480241	-0.000635082	-0.000681001	-0.000667763	1	7690.05	7716.19	1	1.22391e-12	5	0	0	1.49198e-08	1	TRUE	ML	1	listwise	1378	5016	3638	16	0.984558
		Cog	Openness (S)	GCSE English 16	indirect	-0.000119801	0.000927971	-0.1291	0.897278	-0.00240307	0.00174104	-0.000119801	-0.000124804	-0.000125966	1	7704.64	7730.78	1	2.44782e-12	5	0	0	2.4548e-08	1	TRUE	ML	1	listwise	1378	5016	3638	16	0.933045
		Cog	Openness (S)	GCSE English 16	direct	-0.0176097	0.0264078	-0.666838	0.504875	-0.0689406	0.034207	-0.0176097	-0.0183451	-0.0185159	1	7704.64	7730.78	1	2.44782e-12	5	0	0	2.4548e-08	1	TRUE	ML	1	listwise	1378	5016	3638	16	0.597486
		Cog	Openness (S)	GCSE English 16	total	-0.0177295	0.0264244	-0.670953	0.502251	-0.0689767	0.0340568	-0.0177295	-0.0184699	-0.0186419	1	7704.64	7730.78	1	2.44782e-12	5	0	0	2.4548e-08	1	TRUE	ML	1	listwise	1378	5016	3638	16	0.594966
		NonCog	Openness (S)	GCSE English 16	indirect	0.000917661	0.00286342	0.320478	0.748606	-0.00492829	0.00658239	0.000917661	0.000956619	0.000964883	1	7690.33	7716.48	1	1.22391e-12	5	0	0	1.35118e-08	1	TRUE	ML	1	listwise	1378	5016	3638	16	0.807636
		NonCog	Openness (S)	GCSE English 16	direct	0.0228032	0.0251695	0.905987	0.364943	-0.0273112	0.0704191	0.0228032	0.0237713	0.0239767	1	7690.33	7716.48	1	1.22391e-12	5	0	0	1.35118e-08	1	TRUE	ML	1	listwise	1378	5016	3638	16	0.461466
		NonCog	Openness (S)	GCSE English 16	total	0.0237209	0.0252272	0.940288	0.34707	-0.0265998	0.0710031	0.0237209	0.0247279	0.0249415	1	7690.33	7716.48	1	1.22391e-12	5	0	0	1.35118e-08	1	TRUE	ML	1	listwise	1378	5016	3638	16	0.442127
		EA	Openness (S)	GCSE Math 16	indirect	-0.00201967	0.00269635	-0.749038	0.453834	-0.00764137	0.00329063	-0.00201967	-0.0021448	-0.00213328	1	6456.18	6481.59	1	0	5	0	0	0	1	TRUE	ML	1	listwise	1191	5016	3825	16	0.553456
		EA	Openness (S)	GCSE Math 16	direct	0.303626	0.0256266	11.8481	0	0.256857	0.355081	0.303626	0.322439	0.320707	1	6456.18	6481.59	1	0	5	0	0	0	1	TRUE	ML	1	listwise	1191	5016	3825	16	0
		EA	Openness (S)	GCSE Math 16	total	0.301607	0.0256212	11.7717	0	0.254376	0.353033	0.301607	0.320294	0.318573	1	6456.18	6481.59	1	0	5	0	0	0	1	TRUE	ML	1	listwise	1191	5016	3825	16	0
		Cog	Openness (S)	GCSE Math 16	indirect	-0.000527601	0.00135036	-0.390713	0.69601	-0.00403077	0.00184407	-0.000527601	-0.000540239	-0.000557281	1	6516.94	6542.36	1	5.2891e-13	5	0	0	1.37123e-11	1	TRUE	ML	1	listwise	1191	5016	3825	16	0.762054
		Cog	Openness (S)	GCSE Math 16	direct	0.247462	0.0269488	9.1827	0	0.192635	0.299836	0.247462	0.25339	0.261383	1	6516.94	6542.36	1	5.2891e-13	5	0	0	1.37123e-11	1	TRUE	ML	1	listwise	1191	5016	3825	16	0
		Cog	Openness (S)	GCSE Math 16	total	0.246935	0.026967	9.15693	0	0.192374	0.298886	0.246935	0.25285	0.260826	1	6516.94	6542.36	1	5.2891e-13	5	0	0	1.37123e-11	1	TRUE	ML	1	listwise	1191	5016	3825	16	0
		NonCog	Openness (S)	GCSE Math 16	indirect	-0.00101042	0.00320867	-0.314903	0.752835	-0.00734599	0.00541414	-0.00101042	-0.00104233	-0.00106726	1	6545.69	6571.1	1	0	5	0	0	0	1	TRUE	ML	1	listwise	1191	5016	3825	16	0.809414
		NonCog	Openness (S)	GCSE Math 16	direct	0.171055	0.0281001	6.08734	1.14799e-09	0.116798	0.223516	0.171055	0.176457	0.180678	1	6545.69	6571.1	1	0	5	0	0	0	1	TRUE	ML	1	listwise	1191	5016	3825	16	2.4556e-09
		NonCog	Openness (S)	GCSE Math 16	total	0.170045	0.0278455	6.10673	1.01694e-09	0.115086	0.222295	0.170045	0.175415	0.179611	1	6545.69	6571.1	1	0	5	0	0	0	1	TRUE	ML	1	listwise	1191	5016	3825	16	2.17915e-09
		EA	Openness (S)	GCSE Science 16	indirect	0.00534018	0.00293002	1.82258	0.0683677	0.000460456	0.0116235	0.00534018	0.00584856	0.00574579	1	6756.72	6782.4	1	0	5	0	0	1.01349e-16	1	TRUE	ML	1	listwise	1257	5016	3759	16	0.0998068
		EA	Openness (S)	GCSE Science 16	direct	0.297184	0.0237657	12.5047	0	0.250751	0.341171	0.297184	0.325476	0.319757	1	6756.72	6782.4	1	0	5	0	0	1.01349e-16	1	TRUE	ML	1	listwise	1257	5016	3759	16	0
		EA	Openness (S)	GCSE Science 16	total	0.302525	0.0237746	12.7247	0	0.25623	0.347375	0.302525	0.331325	0.325503	1	6756.72	6782.4	1	0	5	0	0	1.01349e-16	1	TRUE	ML	1	listwise	1257	5016	3759	16	0
		Cog	Openness (S)	GCSE Science 16	indirect	-0.00214115	0.00291832	-0.733694	0.463135	-0.0083154	0.0029402	-0.00214115	-0.00224544	-0.00230378	1	6844.27	6869.96	1	5.5822e-13	5	0	0	1.09504e-11	1	TRUE	ML	1	listwise	1257	5016	3759	16	0.560809
		Cog	Openness (S)	GCSE Science 16	direct	0.210333	0.0244043	8.61868	0	0.164241	0.260097	0.210333	0.220578	0.226309	1	6844.27	6869.96	1	5.5822e-13	5	0	0	1.09504e-11	1	TRUE	ML	1	listwise	1257	5016	3759	16	0
		Cog	Openness (S)	GCSE Science 16	total	0.208192	0.0245799	8.47	0	0.160914	0.257546	0.208192	0.218333	0.224005	1	6844.27	6869.96	1	5.5822e-13	5	0	0	1.09504e-11	1	TRUE	ML	1	listwise	1257	5016	3759	16	0
		NonCog	Openness (S)	GCSE Science 16	indirect	0.00658412	0.00340398	1.93424	0.0530838	0.00120505	0.0147023	0.00658412	0.00697667	0.00708422	1	6834.41	6860.09	1	0	5	0	0	5.66558e-18	1	TRUE	ML	1	listwise	1257	5016	3759	16	0.0799255
		NonCog	Openness (S)	GCSE Science 16	direct	0.207162	0.0259866	7.97188	1.55431e-15	0.154455	0.258168	0.207162	0.219514	0.222897	1	6834.41	6860.09	1	0	5	0	0	5.66558e-18	1	TRUE	ML	1	listwise	1257	5016	3759	16	4.58274e-15
		NonCog	Openness (S)	GCSE Science 16	total	0.213746	0.0259013	8.25233	2.22045e-16	0.162109	0.264781	0.213746	0.22649	0.229982	1	6834.41	6860.09	1	0	5	0	0	5.66558e-18	1	TRUE	ML	1	listwise	1257	5016	3759	16	6.83214e-16
		EA	optimism (S)	GCSE English 16	indirect	0.0110154	0.00492007	2.23888	0.025164	0.00251493	0.0211154	0.0110154	0.0115887	0.0114239	1	7927.24	7953.52	1	0	5	0	0	0	1	TRUE	ML	1	listwise	1417	5016	3599	16	0.0394214
		EA	optimism (S)	GCSE English 16	direct	-0.00265084	0.0262171	-0.101111	0.919462	-0.0507566	0.0514249	-0.00265084	-0.0027888	-0.00274913	1	7927.24	7953.52	1	0	5	0	0	0	1	TRUE	ML	1	listwise	1417	5016	3599	16	0.946274
		EA	optimism (S)	GCSE English 16	total	0.0083646	0.0261657	0.319677	0.749213	-0.039568	0.0630736	0.0083646	0.00879994	0.00867476	1	7927.24	7953.52	1	0	5	0	0	0	1	TRUE	ML	1	listwise	1417	5016	3599	16	0.807636
		Cog	optimism (S)	GCSE English 16	indirect	0.00495155	0.00294659	1.68043	0.0928729	0.000563438	0.0119839	0.00495155	0.00508424	0.00513516	1	7958.4	7984.68	1	0	5	0	0	7.08198e-19	1	TRUE	ML	1	listwise	1417	5016	3599	16	0.13236
		Cog	optimism (S)	GCSE English 16	direct	-0.0173563	0.0252715	-0.686793	0.492213	-0.0656083	0.0326661	-0.0173563	-0.0178214	-0.0179998	1	7958.4	7984.68	1	0	5	0	0	7.08198e-19	1	TRUE	ML	1	listwise	1417	5016	3599	16	0.586952
		Cog	optimism (S)	GCSE English 16	total	-0.0124047	0.0254602	-0.48722	0.626103	-0.0610578	0.0386135	-0.0124047	-0.0127371	-0.0128647	1	7958.4	7984.68	1	0	5	0	0	7.08198e-19	1	TRUE	ML	1	listwise	1417	5016	3599	16	0.706672
		NonCog	optimism (S)	GCSE English 16	indirect	0.00825304	0.00414195	1.99255	0.0463111	0.00127384	0.0166231	0.00825304	0.00847583	0.00855906	1	7941.81	7968.09	1	0	5	0	0	2.83279e-18	1	TRUE	ML	1	listwise	1417	5016	3599	16	0.0703459
		NonCog	optimism (S)	GCSE English 16	direct	0.0268354	0.026058	1.02983	0.303089	-0.0263425	0.0765523	0.0268354	0.0275598	0.0278304	1	7941.81	7968.09	1	0	5	0	0	2.83279e-18	1	TRUE	ML	1	listwise	1417	5016	3599	16	0.394049
		NonCog	optimism (S)	GCSE English 16	total	0.0350884	0.0259409	1.35263	0.176174	-0.0169105	0.0845644	0.0350884	0.0360356	0.0363895	1	7941.81	7968.09	1	0	5	0	0	2.83279e-18	1	TRUE	ML	1	listwise	1417	5016	3599	16	0.24161
		EA	optimism (S)	GCSE Math 16	indirect	0.0215736	0.00578105	3.73178	0.000190129	0.0113837	0.0343759	0.0215736	0.0224505	0.0223565	1	6653.1	6678.63	1	1.08269e-12	5	0	0	2.26623e-17	1	TRUE	ML	1	listwise	1219	5016	3797	16	0.000345689
		EA	optimism (S)	GCSE Math 16	direct	0.290879	0.0249921	11.6388	0	0.240327	0.339577	0.290879	0.302702	0.301434	1	6653.1	6678.63	1	1.08269e-12	5	0	0	2.26623e-17	1	TRUE	ML	1	listwise	1219	5016	3797	16	0
		EA	optimism (S)	GCSE Math 16	total	0.312452	0.0251827	12.4074	0	0.264047	0.361129	0.312452	0.325153	0.323791	1	6653.1	6678.63	1	1.08269e-12	5	0	0	2.26623e-17	1	TRUE	ML	1	listwise	1219	5016	3797	16	0
		Cog	optimism (S)	GCSE Math 16	indirect	0.0100511	0.005627	1.78624	0.0740611	-1.76975e-05	0.0226211	0.0100511	0.010093	0.0104159	1	6725.44	6750.97	1	0	5	0	0	0	1	TRUE	ML	1	listwise	1219	5016	3797	16	0.107515
		Cog	optimism (S)	GCSE Math 16	direct	0.233817	0.026346	8.87489	0	0.180073	0.285619	0.233817	0.234791	0.242302	1	6725.44	6750.97	1	0	5	0	0	0	1	TRUE	ML	1	listwise	1219	5016	3797	16	0
		Cog	optimism (S)	GCSE Math 16	total	0.243868	0.0267882	9.10359	0	0.189391	0.29581	0.243868	0.244884	0.252718	1	6725.44	6750.97	1	0	5	0	0	0	1	TRUE	ML	1	listwise	1219	5016	3797	16	0
		NonCog	optimism (S)	GCSE Math 16	indirect	0.0202966	0.00589819	3.44115	0.000579244	0.0103534	0.0343436	0.0202966	0.020556	0.0210331	1	6750.32	6775.85	1	0	5	0	0	0	1	TRUE	ML	1	listwise	1219	5016	3797	16	0.00102824
		NonCog	optimism (S)	GCSE Math 16	direct	0.160458	0.0265895	6.03464	1.59321e-09	0.105978	0.211622	0.160458	0.162509	0.166281	1	6750.32	6775.85	1	0	5	0	0	0	1	TRUE	ML	1	listwise	1219	5016	3797	16	3.3898e-09
		NonCog	optimism (S)	GCSE Math 16	total	0.180754	0.0271404	6.65997	2.73883e-11	0.124853	0.231543	0.180754	0.183065	0.187314	1	6750.32	6775.85	1	0	5	0	0	0	1	TRUE	ML	1	listwise	1219	5016	3797	16	6.53399e-11
		EA	optimism (S)	GCSE Science 16	indirect	0.0218937	0.00565176	3.87379	0.000107156	0.0114273	0.0343529	0.0218937	0.0232588	0.0229359	1	7002.03	7027.85	1	0	5	0	0	2.26623e-17	1	TRUE	ML	1	listwise	1293	5016	3723	16	0.000196317
		EA	optimism (S)	GCSE Science 16	direct	0.293948	0.0238657	12.3167	0	0.24604	0.339813	0.293948	0.312276	0.307939	1	7002.03	7027.85	1	0	5	0	0	2.26623e-17	1	TRUE	ML	1	listwise	1293	5016	3723	16	0
		EA	optimism (S)	GCSE Science 16	total	0.315841	0.023918	13.2052	0	0.266942	0.361099	0.315841	0.335535	0.330875	1	7002.03	7027.85	1	0	5	0	0	2.26623e-17	1	TRUE	ML	1	listwise	1293	5016	3723	16	0
		Cog	optimism (S)	GCSE Science 16	indirect	0.00980137	0.0056761	1.72678	0.0842076	-0.000864824	0.0217561	0.00980137	0.0100147	0.0102679	1	7107.72	7133.54	1	0	5	0	0	0	1	TRUE	ML	1	listwise	1293	5016	3723	16	0.120717
		Cog	optimism (S)	GCSE Science 16	direct	0.196547	0.0246878	7.96131	1.77636e-15	0.14925	0.246735	0.196547	0.200826	0.205902	1	7107.72	7133.54	1	0	5	0	0	0	1	TRUE	ML	1	listwise	1293	5016	3723	16	5.22458e-15
		Cog	optimism (S)	GCSE Science 16	total	0.206348	0.0253442	8.14185	4.44089e-16	0.159255	0.258158	0.206348	0.21084	0.21617	1	7107.72	7133.54	1	0	5	0	0	0	1	TRUE	ML	1	listwise	1293	5016	3723	16	1.33561e-15
		NonCog	optimism (S)	GCSE Science 16	indirect	0.0201971	0.0055365	3.64799	0.000264295	0.0104426	0.0323335	0.0201971	0.0208158	0.0211585	1	7089.48	7115.3	1	5.74207e-13	5	0	0	0	1	TRUE	ML	1	listwise	1293	5016	3723	16	0.000476207
		NonCog	optimism (S)	GCSE Science 16	direct	0.202607	0.0256791	7.88995	3.10862e-15	0.154474	0.258466	0.202607	0.208813	0.21225	1	7089.48	7115.3	1	5.74207e-13	5	0	0	0	1	TRUE	ML	1	listwise	1293	5016	3723	16	8.96719e-15
		NonCog	optimism (S)	GCSE Science 16	total	0.222804	0.0256804	8.67602	0	0.174556	0.278087	0.222804	0.229629	0.233409	1	7089.48	7115.3	1	5.74207e-13	5	0	0	0	1	TRUE	ML	1	listwise	1293	5016	3723	16	0
		EA	Peer support for learning (S)	GCSE English 16	indirect	0.00699003	0.00385065	1.81529	0.06948	-0.000466062	0.0145845	0.00699003	0.00736329	0.0072569	1	8400.87	8427.46	1	0	5	0	0	0	1	TRUE	ML	1	listwise	1507	5016	3509	16	0.101184
		EA	Peer support for learning (S)	GCSE English 16	direct	0.0172897	0.0245755	0.703533	0.481724	-0.0287938	0.066837	0.0172897	0.0182129	0.0179498	1	8400.87	8427.46	1	0	5	0	0	0	1	TRUE	ML	1	listwise	1507	5016	3509	16	0.578647
		EA	Peer support for learning (S)	GCSE English 16	total	0.0242797	0.0247596	0.98062	0.32678	-0.0233075	0.071825	0.0242797	0.0255762	0.0252067	1	8400.87	8427.46	1	0	5	0	0	0	1	TRUE	ML	1	listwise	1507	5016	3509	16	0.421652
		Cog	Peer support for learning (S)	GCSE English 16	indirect	0.00903713	0.00423366	2.13459	0.0327947	0.00136333	0.0185167	0.00903713	0.00925503	0.00938216	1	8399.24	8425.83	1	0	5	0	0	0	1	TRUE	ML	1	listwise	1507	5016	3509	16	0.0510164
		Cog	Peer support for learning (S)	GCSE English 16	direct	-0.0113092	0.0261515	-0.43245	0.665415	-0.0621605	0.0403437	-0.0113092	-0.0115819	-0.011741	1	8399.24	8425.83	1	0	5	0	0	0	1	TRUE	ML	1	listwise	1507	5016	3509	16	0.735943
		Cog	Peer support for learning (S)	GCSE English 16	total	-0.00227207	0.026234	-0.086608	0.930983	-0.0521347	0.0507279	-0.00227207	-0.00232686	-0.00235882	1	8399.24	8425.83	1	0	5	0	0	0	1	TRUE	ML	1	listwise	1507	5016	3509	16	0.954854
		NonCog	Peer support for learning (S)	GCSE English 16	indirect	0.00666386	0.00401358	1.66033	0.0968489	-0.000541742	0.015236	0.00666386	0.00683669	0.00691828	1	8399.1	8425.69	1	0	5	0	0	0	1	TRUE	ML	1	listwise	1507	5016	3509	16	0.137537
		NonCog	Peer support for learning (S)	GCSE English 16	direct	0.0409802	0.0247912	1.65302	0.0983277	-0.00656066	0.0915711	0.0409802	0.0420431	0.0425448	1	8399.1	8425.69	1	0	5	0	0	0	1	TRUE	ML	1	listwise	1507	5016	3509	16	0.139472
		NonCog	Peer support for learning (S)	GCSE English 16	total	0.0476441	0.0253156	1.882	0.0598355	-0.000478198	0.0980689	0.0476441	0.0488798	0.0494631	1	8399.1	8425.69	1	0	5	0	0	0	1	TRUE	ML	1	listwise	1507	5016	3509	16	0.089085
		EA	Peer support for learning (S)	GCSE Math 16	indirect	0.00777758	0.00426014	1.82566	0.067901	-0.0004716	0.0165025	0.00777758	0.00803936	0.00803767	1	6950.4	6976.15	1	5.64881e-13	5	0	0	4.53247e-17	1	TRUE	ML	1	listwise	1272	5016	3744	16	0.0993674
		EA	Peer support for learning (S)	GCSE Math 16	direct	0.300922	0.0246579	12.2039	0	0.251949	0.350211	0.300922	0.311051	0.310986	1	6950.4	6976.15	1	5.64881e-13	5	0	0	4.53247e-17	1	TRUE	ML	1	listwise	1272	5016	3744	16	0
		EA	Peer support for learning (S)	GCSE Math 16	total	0.3087	0.0245514	12.5736	0	0.259764	0.356422	0.3087	0.31909	0.319023	1	6950.4	6976.15	1	5.64881e-13	5	0	0	4.53247e-17	1	TRUE	ML	1	listwise	1272	5016	3744	16	0
		Cog	Peer support for learning (S)	GCSE Math 16	indirect	0.0088273	0.00484139	1.8233	0.0682582	-0.000269717	0.0192197	0.0088273	0.00878347	0.00912249	1	7012.99	7038.74	1	5.64881e-13	5	0	0	0	1	TRUE	ML	1	listwise	1272	5016	3744	16	0.0997684
		Cog	Peer support for learning (S)	GCSE Math 16	direct	0.229255	0.0261055	8.78186	0	0.178607	0.278859	0.229255	0.228117	0.236922	1	7012.99	7038.74	1	5.64881e-13	5	0	0	0	1	TRUE	ML	1	listwise	1272	5016	3744	16	0
		Cog	Peer support for learning (S)	GCSE Math 16	total	0.238082	0.0260141	9.15204	0	0.187312	0.2877	0.238082	0.2369	0.246044	1	7012.99	7038.74	1	5.64881e-13	5	0	0	0	1	TRUE	ML	1	listwise	1272	5016	3744	16	0
		NonCog	Peer support for learning (S)	GCSE Math 16	indirect	0.00711126	0.00443972	1.60174	0.109214	-0.00105951	0.0163691	0.00711126	0.00717619	0.00734907	1	7042.03	7067.77	1	0	5	0	0	0	1	TRUE	ML	1	listwise	1272	5016	3744	16	0.154366
		NonCog	Peer support for learning (S)	GCSE Math 16	direct	0.176898	0.0274402	6.44665	1.14346e-10	0.122095	0.231302	0.176898	0.178513	0.182813	1	7042.03	7067.77	1	0	5	0	0	0	1	TRUE	ML	1	listwise	1272	5016	3744	16	2.57923e-10
		NonCog	Peer support for learning (S)	GCSE Math 16	total	0.184009	0.0279906	6.57395	4.89975e-11	0.128803	0.240366	0.184009	0.185689	0.190162	1	7042.03	7067.77	1	0	5	0	0	0	1	TRUE	ML	1	listwise	1272	5016	3744	16	1.13948e-10
		EA	Peer support for learning (S)	GCSE Science 16	indirect	0.00838318	0.00432978	1.93617	0.0528471	0.000466109	0.0181382	0.00838318	0.00890634	0.00881543	1	7338.52	7364.57	1	0	5	0	0	0	1	TRUE	ML	1	listwise	1351	5016	3665	16	0.0796689
		EA	Peer support for learning (S)	GCSE Science 16	direct	0.297645	0.0232633	12.7946	0	0.253772	0.345016	0.297645	0.316219	0.312991	1	7338.52	7364.57	1	0	5	0	0	0	1	TRUE	ML	1	listwise	1351	5016	3665	16	0
		EA	Peer support for learning (S)	GCSE Science 16	total	0.306028	0.0232348	13.1711	0	0.260954	0.352304	0.306028	0.325125	0.321807	1	7338.52	7364.57	1	0	5	0	0	0	1	TRUE	ML	1	listwise	1351	5016	3665	16	0
		Cog	Peer support for learning (S)	GCSE Science 16	indirect	0.00898987	0.00516666	1.73998	0.0818627	-0.00062475	0.0195137	0.00898987	0.00915014	0.0094534	1	7432.83	7458.87	1	0	5	0	0	1.13312e-17	1	TRUE	ML	1	listwise	1351	5016	3665	16	0.118071
		Cog	Peer support for learning (S)	GCSE Science 16	direct	0.189278	0.0241302	7.84402	4.44089e-15	0.140134	0.237881	0.189278	0.192653	0.199038	1	7432.83	7458.87	1	0	5	0	0	1.13312e-17	1	TRUE	ML	1	listwise	1351	5016	3665	16	1.27795e-14
		Cog	Peer support for learning (S)	GCSE Science 16	total	0.198268	0.0243203	8.15238	4.44089e-16	0.150022	0.246376	0.198268	0.201803	0.208491	1	7432.83	7458.87	1	0	5	0	0	1.13312e-17	1	TRUE	ML	1	listwise	1351	5016	3665	16	1.33561e-15
		NonCog	Peer support for learning (S)	GCSE Science 16	indirect	0.00837582	0.004681	1.78932	0.073563	2.40609e-05	0.0178858	0.00837582	0.00865416	0.00880768	1	7418.94	7444.98	1	0	5	0	0	0	1	TRUE	ML	1	listwise	1351	5016	3665	16	0.107001
		NonCog	Peer support for learning (S)	GCSE Science 16	direct	0.209638	0.0242842	8.63268	0	0.1583	0.258994	0.209638	0.216605	0.220447	1	7418.94	7444.98	1	0	5	0	0	0	1	TRUE	ML	1	listwise	1351	5016	3665	16	0
		NonCog	Peer support for learning (S)	GCSE Science 16	total	0.218014	0.0246267	8.85274	0	0.166412	0.267695	0.218014	0.225259	0.229255	1	7418.94	7444.98	1	0	5	0	0	0	1	TRUE	ML	1	listwise	1351	5016	3665	16	0
		EA	Relationship with teacher (S)	GCSE English 16	indirect	0.0149043	0.0046208	3.22548	0.00125763	0.00696588	0.0246768	0.0149043	0.0157087	0.015474	1	8353.56	8380.14	1	1.33671e-12	5	0	0	0	1	TRUE	ML	1	listwise	1505	5016	3511	16	0.00219673
		EA	Relationship with teacher (S)	GCSE English 16	direct	0.0108089	0.0245009	0.441165	0.659094	-0.0368318	0.0572914	0.0108089	0.0113923	0.0112221	1	8353.56	8380.14	1	1.33671e-12	5	0	0	0	1	TRUE	ML	1	listwise	1505	5016	3511	16	0.731309
		EA	Relationship with teacher (S)	GCSE English 16	total	0.0257132	0.025054	1.02631	0.304745	-0.0233986	0.0745174	0.0257132	0.027101	0.0266961	1	8353.56	8380.14	1	1.33671e-12	5	0	0	0	1	TRUE	ML	1	listwise	1505	5016	3511	16	0.395773
		Cog	Relationship with teacher (S)	GCSE English 16	indirect	0.0151239	0.00499901	3.02539	0.00248315	0.00603142	0.0256386	0.0151239	0.0154912	0.015702	1	8354.23	8380.81	1	0	5	0	0	2.65574e-19	1	TRUE	ML	1	listwise	1505	5016	3511	16	0.00423264
		Cog	Relationship with teacher (S)	GCSE English 16	direct	-0.0170166	0.0256125	-0.664385	0.506444	-0.0645567	0.0353589	-0.0170166	-0.0174298	-0.017667	1	8354.23	8380.81	1	0	5	0	0	2.65574e-19	1	TRUE	ML	1	listwise	1505	5016	3511	16	0.598751
		Cog	Relationship with teacher (S)	GCSE English 16	total	-0.00189265	0.0261451	-0.0723901	0.942291	-0.0502937	0.0498746	-0.00189265	-0.00193861	-0.00196499	1	8354.23	8380.81	1	0	5	0	0	2.65574e-19	1	TRUE	ML	1	listwise	1505	5016	3511	16	0.961522
		NonCog	Relationship with teacher (S)	GCSE English 16	indirect	0.00960982	0.00414813	2.31666	0.020522	0.00200239	0.0183974	0.00960982	0.00987199	0.00997715	1	8360.18	8386.76	1	0	5	0	0	6.33431e-18	1	TRUE	ML	1	listwise	1505	5016	3511	16	0.0324032
		NonCog	Relationship with teacher (S)	GCSE English 16	direct	0.0400365	0.0251798	1.59002	0.11183	-0.00680069	0.0928988	0.0400365	0.0411287	0.0415669	1	8360.18	8386.76	1	0	5	0	0	6.33431e-18	1	TRUE	ML	1	listwise	1505	5016	3511	16	0.157507
		NonCog	Relationship with teacher (S)	GCSE English 16	total	0.0496463	0.0253922	1.95518	0.0505619	0.00189055	0.102581	0.0496463	0.0510007	0.051544	1	8360.18	8386.76	1	0	5	0	0	6.33431e-18	1	TRUE	ML	1	listwise	1505	5016	3511	16	0.0765123
		EA	Relationship with teacher (S)	GCSE Math 16	indirect	0.0149522	0.00551581	2.71079	0.00671236	0.00457545	0.0268403	0.0149522	0.0154817	0.015394	1	6981.25	7007.04	1	0	5	0	0	1.13312e-17	1	TRUE	ML	1	listwise	1283	5016	3733	16	0.0111101
		EA	Relationship with teacher (S)	GCSE Math 16	direct	0.299015	0.0247422	12.0852	0	0.250405	0.348222	0.299015	0.309605	0.30785	1	6981.25	7007.04	1	0	5	0	0	1.13312e-17	1	TRUE	ML	1	listwise	1283	5016	3733	16	0
		EA	Relationship with teacher (S)	GCSE Math 16	total	0.313967	0.0251237	12.4968	0	0.264924	0.364315	0.313967	0.325086	0.323244	1	6981.25	7007.04	1	0	5	0	0	1.13312e-17	1	TRUE	ML	1	listwise	1283	5016	3733	16	0
		Cog	Relationship with teacher (S)	GCSE Math 16	indirect	0.0182809	0.00571832	3.1969	0.00138915	0.00775828	0.030128	0.0182809	0.0181527	0.0188211	1	7045.56	7071.34	1	0	5	0	0	1.13312e-17	1	TRUE	ML	1	listwise	1283	5016	3733	16	0.00241592
		Cog	Relationship with teacher (S)	GCSE Math 16	direct	0.224428	0.0268307	8.3646	0	0.170273	0.27629	0.224428	0.222855	0.23106	1	7045.56	7071.34	1	0	5	0	0	1.13312e-17	1	TRUE	ML	1	listwise	1283	5016	3733	16	0
		Cog	Relationship with teacher (S)	GCSE Math 16	total	0.242709	0.0274548	8.84031	0	0.189041	0.29649	0.242709	0.241008	0.249881	1	7045.56	7071.34	1	0	5	0	0	1.13312e-17	1	TRUE	ML	1	listwise	1283	5016	3733	16	0
		NonCog	Relationship with teacher (S)	GCSE Math 16	indirect	0.00806145	0.00575614	1.4005	0.161365	-0.00283424	0.0197182	0.00806145	0.00813056	0.00829967	1	7077.84	7103.63	1	1.13953e-12	5	0	0	0	1	TRUE	ML	1	listwise	1283	5016	3733	16	0.223342
		NonCog	Relationship with teacher (S)	GCSE Math 16	direct	0.179758	0.0261745	6.86767	6.52567e-12	0.129888	0.232318	0.179758	0.181299	0.18507	1	7077.84	7103.63	1	1.13953e-12	5	0	0	0	1	TRUE	ML	1	listwise	1283	5016	3733	16	1.64168e-11
		NonCog	Relationship with teacher (S)	GCSE Math 16	total	0.187819	0.0269678	6.96457	3.29403e-12	0.136422	0.242132	0.187819	0.189429	0.193369	1	7077.84	7103.63	1	1.13953e-12	5	0	0	0	1	TRUE	ML	1	listwise	1283	5016	3733	16	8.44624e-12
		EA	Relationship with teacher (S)	GCSE Science 16	indirect	0.0208556	0.00644793	3.23447	0.00121868	0.00866962	0.0335961	0.0208556	0.0220963	0.0217598	1	7352.62	7378.71	1	0	5	0	0	0	1	TRUE	ML	1	listwise	1362	5016	3654	16	0.0021318
		EA	Relationship with teacher (S)	GCSE Science 16	direct	0.294715	0.0227527	12.953	0	0.247319	0.340291	0.294715	0.312247	0.307493	1	7352.62	7378.71	1	0	5	0	0	0	1	TRUE	ML	1	listwise	1362	5016	3654	16	0
		EA	Relationship with teacher (S)	GCSE Science 16	total	0.315571	0.0229392	13.7568	0	0.269631	0.361081	0.315571	0.334343	0.329252	1	7352.62	7378.71	1	0	5	0	0	0	1	TRUE	ML	1	listwise	1362	5016	3654	16	0
		Cog	Relationship with teacher (S)	GCSE Science 16	indirect	0.023347	0.00690246	3.38241	0.000718515	0.0107712	0.0376928	0.023347	0.0236435	0.0243592	1	7450.73	7476.81	1	0	5	0	0	0	1	TRUE	ML	1	listwise	1362	5016	3654	16	0.00126611
		Cog	Relationship with teacher (S)	GCSE Science 16	direct	0.182631	0.0238731	7.65007	1.9984e-14	0.135563	0.226778	0.182631	0.184951	0.190549	1	7450.73	7476.81	1	0	5	0	0	0	1	TRUE	ML	1	listwise	1362	5016	3654	16	5.65585e-14
		Cog	Relationship with teacher (S)	GCSE Science 16	total	0.205978	0.0246011	8.37274	0	0.157962	0.251451	0.205978	0.208594	0.214908	1	7450.73	7476.81	1	0	5	0	0	0	1	TRUE	ML	1	listwise	1362	5016	3654	16	0
		NonCog	Relationship with teacher (S)	GCSE Science 16	indirect	0.0127609	0.00701651	1.81869	0.0689587	0.000354097	0.0271915	0.0127609	0.0131207	0.0133141	1	7439.38	7465.46	1	0	5	0	0	0	1	TRUE	ML	1	listwise	1362	5016	3654	16	0.100547
		NonCog	Relationship with teacher (S)	GCSE Science 16	direct	0.212007	0.0251121	8.44241	0	0.165101	0.26123	0.212007	0.217984	0.221198	1	7439.38	7465.46	1	0	5	0	0	0	1	TRUE	ML	1	listwise	1362	5016	3654	16	0
		NonCog	Relationship with teacher (S)	GCSE Science 16	total	0.224767	0.0259908	8.64795	0	0.174605	0.276038	0.224767	0.231105	0.234512	1	7439.38	7465.46	1	0	5	0	0	0	1	TRUE	ML	1	listwise	1362	5016	3654	16	0
		EA	Self-regulation age 12 (P)	English Ach 12	indirect	0.0212434	0.00488447	4.34916	1.36657e-05	0.0119142	0.0312727	0.0212434	0.0216912	0.021548	1	10821	10849	1	0	5	0	0	0	1	TRUE	ML	1	listwise	2004	5016	3012	12	2.3427e-05
		EA	Self-regulation age 12 (P)	English Ach 12	direct	0.230786	0.0219866	10.4967	0	0.190596	0.276248	0.230786	0.235651	0.234096	1	10821	10849	1	0	5	0	0	0	1	TRUE	ML	1	listwise	2004	5016	3012	12	0
		EA	Self-regulation age 12 (P)	English Ach 12	total	0.252029	0.0223908	11.2559	0	0.210767	0.297311	0.252029	0.257343	0.255644	1	10821	10849	1	0	5	0	0	0	1	TRUE	ML	1	listwise	2004	5016	3012	12	0
		Cog	Self-regulation age 12 (P)	English Ach 12	indirect	0.0138263	0.0049072	2.81756	0.00483901	0.00464675	0.0236061	0.0138263	0.0141092	0.0140246	1	10854.2	10882.2	1	0	5	0	0	5.66558e-18	1	TRUE	ML	1	listwise	2004	5016	3012	12	0.00586547
		Cog	Self-regulation age 12 (P)	English Ach 12	direct	0.211352	0.0212129	9.96337	0	0.169926	0.253189	0.211352	0.215676	0.214384	1	10854.2	10882.2	1	0	5	0	0	5.66558e-18	1	TRUE	ML	1	listwise	2004	5016	3012	12	0
		Cog	Self-regulation age 12 (P)	English Ach 12	total	0.225179	0.0218197	10.32	0	0.182323	0.268254	0.225179	0.229786	0.228408	1	10854.2	10882.2	1	0	5	0	0	5.66558e-18	1	TRUE	ML	1	listwise	2004	5016	3012	12	0
		NonCog	Self-regulation age 12 (P)	English Ach 12	indirect	0.0218723	0.00534019	4.09579	4.20724e-05	0.0116839	0.0330817	0.0218723	0.0223447	0.022186	1	10907.8	10935.8	1	0	5	0	0	0	1	TRUE	ML	1	listwise	2004	5016	3012	12	6.70921e-05
		NonCog	Self-regulation age 12 (P)	English Ach 12	direct	0.124465	0.0220219	5.65189	1.58696e-08	0.0800835	0.167709	0.124465	0.127153	0.12625	1	10907.8	10935.8	1	0	5	0	0	0	1	TRUE	ML	1	listwise	2004	5016	3012	12	3.35568e-08
		NonCog	Self-regulation age 12 (P)	English Ach 12	total	0.146337	0.022012	6.64807	2.96951e-11	0.102109	0.189896	0.146337	0.149498	0.148436	1	10907.8	10935.8	1	0	5	0	0	0	1	TRUE	ML	1	listwise	2004	5016	3012	12	7.27228e-11
		EA	Self-regulation age 12 (P)	Math Ach 12	indirect	0.0181313	0.00470571	3.85304	0.000116659	0.00976232	0.0280204	0.0181313	0.0185305	0.0185127	1	10570.1	10598	1	0	5	0	0	0	1	TRUE	ML	1	listwise	1953	5016	3063	12	0.000174988
		EA	Self-regulation age 12 (P)	Math Ach 12	direct	0.222635	0.0227791	9.77365	0	0.178919	0.268851	0.222635	0.227537	0.227319	1	10570.1	10598	1	0	5	0	0	0	1	TRUE	ML	1	listwise	1953	5016	3063	12	0
		EA	Self-regulation age 12 (P)	Math Ach 12	total	0.240766	0.0229091	10.5097	0	0.197552	0.286067	0.240766	0.246067	0.245832	1	10570.1	10598	1	0	5	0	0	0	1	TRUE	ML	1	listwise	1953	5016	3063	12	0
		Cog	Self-regulation age 12 (P)	Math Ach 12	indirect	0.0119324	0.00462822	2.57819	0.00993198	0.0031135	0.0219401	0.0119324	0.012221	0.0121834	1	10581.3	10609.1	1	0	5	0	0	0	1	TRUE	ML	1	listwise	1953	5016	3063	12	0.0116277
		Cog	Self-regulation age 12 (P)	Math Ach 12	direct	0.221163	0.0210732	10.495	0	0.179907	0.261645	0.221163	0.226511	0.225815	1	10581.3	10609.1	1	0	5	0	0	0	1	TRUE	ML	1	listwise	1953	5016	3063	12	0
		Cog	Self-regulation age 12 (P)	Math Ach 12	total	0.233095	0.0216233	10.7798	0	0.190574	0.276002	0.233095	0.238732	0.237999	1	10581.3	10609.1	1	0	5	0	0	0	1	TRUE	ML	1	listwise	1953	5016	3063	12	0
		NonCog	Self-regulation age 12 (P)	Math Ach 12	indirect	0.019914	0.00500321	3.98024	6.8846e-05	0.0103082	0.0304826	0.019914	0.020471	0.0203329	1	10649.4	10677.3	1	0	5	0	0	4.53247e-17	1	TRUE	ML	1	listwise	1953	5016	3063	12	0.000106945
		NonCog	Self-regulation age 12 (P)	Math Ach 12	direct	0.111532	0.02266	4.92199	8.56666e-07	0.0683823	0.154955	0.111532	0.114652	0.113879	1	10649.4	10677.3	1	0	5	0	0	4.53247e-17	1	TRUE	ML	1	listwise	1953	5016	3063	12	1.6514e-06
		NonCog	Self-regulation age 12 (P)	Math Ach 12	total	0.131446	0.022665	5.79954	6.64958e-09	0.0876113	0.174547	0.131446	0.135123	0.134212	1	10649.4	10677.3	1	0	5	0	0	4.53247e-17	1	TRUE	ML	1	listwise	1953	5016	3063	12	1.45082e-08
		EA	Self-regulation age 12 (P)	Overall (E&M) Ach 12	indirect	0.0197043	0.00489866	4.02239	5.76104e-05	0.0107176	0.0293983	0.0197043	0.0201575	0.0200871	1	10334.8	10362.6	1	0	5	0	0	2.26623e-17	1	TRUE	ML	1	listwise	1912	5016	3104	12	9.03692e-05
		EA	Self-regulation age 12 (P)	Overall (E&M) Ach 12	direct	0.232885	0.0229404	10.1517	0	0.189194	0.281365	0.232885	0.238241	0.237409	1	10334.8	10362.6	1	0	5	0	0	2.26623e-17	1	TRUE	ML	1	listwise	1912	5016	3104	12	0
		EA	Self-regulation age 12 (P)	Overall (E&M) Ach 12	total	0.252589	0.0232394	10.869	0	0.209168	0.300246	0.252589	0.258399	0.257496	1	10334.8	10362.6	1	0	5	0	0	2.26623e-17	1	TRUE	ML	1	listwise	1912	5016	3104	12	0
		Cog	Self-regulation age 12 (P)	Overall (E&M) Ach 12	indirect	0.0132147	0.00515644	2.56275	0.0103847	0.00347526	0.0239653	0.0132147	0.0135321	0.0134714	1	10348.5	10376.3	1	0	5	0	0	0	1	TRUE	ML	1	listwise	1912	5016	3104	12	0.0121281
		Cog	Self-regulation age 12 (P)	Overall (E&M) Ach 12	direct	0.228696	0.0209249	10.9294	0	0.189266	0.27086	0.228696	0.23419	0.233139	1	10348.5	10376.3	1	0	5	0	0	0	1	TRUE	ML	1	listwise	1912	5016	3104	12	0
		Cog	Self-regulation age 12 (P)	Overall (E&M) Ach 12	total	0.241911	0.021451	11.2774	0	0.200241	0.284447	0.241911	0.247722	0.24661	1	10348.5	10376.3	1	0	5	0	0	0	1	TRUE	ML	1	listwise	1912	5016	3104	12	0
		NonCog	Self-regulation age 12 (P)	Overall (E&M) Ach 12	indirect	0.0214207	0.00557596	3.84161	0.000122228	0.0115958	0.0334053	0.0214207	0.0220267	0.0218368	1	10420.6	10448.4	1	0	5	0	0	0	1	TRUE	ML	1	listwise	1912	5016	3104	12	0.000181639
		NonCog	Self-regulation age 12 (P)	Overall (E&M) Ach 12	direct	0.118516	0.0229951	5.15395	2.55054e-07	0.071617	0.164286	0.118516	0.121869	0.120818	1	10420.6	10448.4	1	0	5	0	0	0	1	TRUE	ML	1	listwise	1912	5016	3104	12	5.05893e-07
		NonCog	Self-regulation age 12 (P)	Overall (E&M) Ach 12	total	0.139937	0.022906	6.10917	1.00151e-09	0.094204	0.186434	0.139937	0.143896	0.142655	1	10420.6	10448.4	1	0	5	0	0	0	1	TRUE	ML	1	listwise	1912	5016	3104	12	2.33362e-09
		EA	Self-regulation age 12 (S)	English Ach 12	indirect	0.0145923	0.00501874	2.90756	0.00364256	0.00502295	0.0245965	0.0145923	0.014887	0.0147708	1	10929.5	10957.5	1	0	5	0	0	0	1	TRUE	ML	1	listwise	2000	5016	3016	12	0.00447168
		EA	Self-regulation age 12 (S)	English Ach 12	direct	0.237309	0.0236285	10.0433	0	0.191842	0.283542	0.237309	0.242101	0.240212	1	10929.5	10957.5	1	0	5	0	0	0	1	TRUE	ML	1	listwise	2000	5016	3016	12	0
		EA	Self-regulation age 12 (S)	English Ach 12	total	0.251901	0.0239199	10.531	0	0.206041	0.297939	0.251901	0.256987	0.254983	1	10929.5	10957.5	1	0	5	0	0	0	1	TRUE	ML	1	listwise	2000	5016	3016	12	0
		Cog	Self-regulation age 12 (S)	English Ach 12	indirect	0.00703421	0.00459133	1.53207	0.125506	-0.00142705	0.0163051	0.00703421	0.00716454	0.00712028	1	10957.1	10985.1	1	0	5	0	0	0	1	TRUE	ML	1	listwise	2000	5016	3016	12	0.135989
		Cog	Self-regulation age 12 (S)	English Ach 12	direct	0.218602	0.0203726	10.7302	0	0.178379	0.258534	0.218602	0.222652	0.221276	1	10957.1	10985.1	1	0	5	0	0	0	1	TRUE	ML	1	listwise	2000	5016	3016	12	0
		Cog	Self-regulation age 12 (S)	English Ach 12	total	0.225636	0.0209505	10.7699	0	0.185757	0.266785	0.225636	0.229816	0.228397	1	10957.1	10985.1	1	0	5	0	0	0	1	TRUE	ML	1	listwise	2000	5016	3016	12	0
		NonCog	Self-regulation age 12 (S)	English Ach 12	indirect	0.015646	0.00519204	3.01346	0.00258289	0.00616248	0.0270311	0.015646	0.0159776	0.0158374	1	11019.1	11047.1	1	0	5	0	0	1.13312e-17	1	TRUE	ML	1	listwise	2000	5016	3016	12	0.00322022
		NonCog	Self-regulation age 12 (S)	English Ach 12	direct	0.128743	0.0217963	5.90663	3.49183e-09	0.0875011	0.169869	0.128743	0.131472	0.130318	1	11019.1	11047.1	1	0	5	0	0	1.13312e-17	1	TRUE	ML	1	listwise	2000	5016	3016	12	7.72387e-09
		NonCog	Self-regulation age 12 (S)	English Ach 12	total	0.144389	0.0222442	6.49107	8.52303e-11	0.100951	0.186257	0.144389	0.147449	0.146155	1	11019.1	11047.1	1	0	5	0	0	1.13312e-17	1	TRUE	ML	1	listwise	2000	5016	3016	12	2.05581e-10
		EA	Self-regulation age 12 (S)	Math Ach 12	indirect	0.0152072	0.00542124	2.80511	0.00502991	0.00526884	0.0264832	0.0152072	0.0155347	0.0155062	1	10657.1	10685	1	0	5	0	0	0	1	TRUE	ML	1	listwise	1951	5016	3065	12	0.00605102
		EA	Self-regulation age 12 (S)	Math Ach 12	direct	0.225793	0.0231532	9.75214	0	0.180659	0.272352	0.225793	0.230656	0.230233	1	10657.1	10685	1	0	5	0	0	0	1	TRUE	ML	1	listwise	1951	5016	3065	12	0
		EA	Self-regulation age 12 (S)	Math Ach 12	total	0.241001	0.0233723	10.3114	0	0.195432	0.286214	0.241001	0.24619	0.24574	1	10657.1	10685	1	0	5	0	0	0	1	TRUE	ML	1	listwise	1951	5016	3065	12	0
		Cog	Self-regulation age 12 (S)	Math Ach 12	indirect	0.00699562	0.0052329	1.33685	0.18127	-0.00306665	0.0170605	0.00699562	0.00715314	0.00713317	1	10662.1	10690	1	8.66418e-13	5	0	0	3.07804e-10	1	TRUE	ML	1	listwise	1951	5016	3065	12	0.192926
		Cog	Self-regulation age 12 (S)	Math Ach 12	direct	0.227534	0.0206917	10.9964	0	0.188227	0.270575	0.227534	0.232657	0.232008	1	10662.1	10690	1	8.66418e-13	5	0	0	3.07804e-10	1	TRUE	ML	1	listwise	1951	5016	3065	12	0
		Cog	Self-regulation age 12 (S)	Math Ach 12	total	0.234529	0.0213676	10.9759	0	0.193368	0.277561	0.234529	0.23981	0.239141	1	10662.1	10690	1	8.66418e-13	5	0	0	3.07804e-10	1	TRUE	ML	1	listwise	1951	5016	3065	12	0
		NonCog	Self-regulation age 12 (S)	Math Ach 12	indirect	0.0174179	0.00584007	2.98249	0.00285917	0.00712513	0.0296792	0.0174179	0.0179063	0.0177604	1	10741	10768.8	1	0	5	0	0	0	1	TRUE	ML	1	listwise	1951	5016	3065	12	0.00355544
		NonCog	Self-regulation age 12 (S)	Math Ach 12	direct	0.110293	0.0220784	4.99553	5.86732e-07	0.0677786	0.153656	0.110293	0.113386	0.112462	1	10741	10768.8	1	0	5	0	0	0	1	TRUE	ML	1	listwise	1951	5016	3065	12	1.13561e-06
		NonCog	Self-regulation age 12 (S)	Math Ach 12	total	0.127711	0.0227171	5.62181	1.88971e-08	0.0848443	0.172677	0.127711	0.131292	0.130222	1	10741	10768.8	1	0	5	0	0	0	1	TRUE	ML	1	listwise	1951	5016	3065	12	3.95673e-08
		EA	Self-regulation age 12 (S)	Overall (E&M) Ach 12	indirect	0.0160679	0.00547404	2.9353	0.00333227	0.00534238	0.0271875	0.0160679	0.0164183	0.0163462	1	10413.1	10440.9	1	0	5	0	0	9.06493e-17	1	TRUE	ML	1	listwise	1910	5016	3106	12	0.0041118
		EA	Self-regulation age 12 (S)	Overall (E&M) Ach 12	direct	0.236527	0.0225621	10.4834	0	0.19289	0.281886	0.236527	0.241685	0.240623	1	10413.1	10440.9	1	0	5	0	0	9.06493e-17	1	TRUE	ML	1	listwise	1910	5016	3106	12	0
		EA	Self-regulation age 12 (S)	Overall (E&M) Ach 12	total	0.252595	0.0229985	10.9831	0	0.207709	0.2996	0.252595	0.258103	0.256969	1	10413.1	10440.9	1	0	5	0	0	9.06493e-17	1	TRUE	ML	1	listwise	1910	5016	3106	12	0
		Cog	Self-regulation age 12 (S)	Overall (E&M) Ach 12	indirect	0.00763023	0.00548612	1.39082	0.164279	-0.00314619	0.0175853	0.00763023	0.00779528	0.00776235	1	10421.4	10449.2	1	0	5	0	0	0	1	TRUE	ML	1	listwise	1910	5016	3106	12	0.176803
		Cog	Self-regulation age 12 (S)	Overall (E&M) Ach 12	direct	0.235316	0.0216311	10.8786	0	0.193009	0.278493	0.235316	0.240406	0.23939	1	10421.4	10449.2	1	0	5	0	0	0	1	TRUE	ML	1	listwise	1910	5016	3106	12	0
		Cog	Self-regulation age 12 (S)	Overall (E&M) Ach 12	total	0.242946	0.0225751	10.7617	0	0.195962	0.288646	0.242946	0.248201	0.247153	1	10421.4	10449.2	1	0	5	0	0	0	1	TRUE	ML	1	listwise	1910	5016	3106	12	0
		NonCog	Self-regulation age 12 (S)	Overall (E&M) Ach 12	indirect	0.0179256	0.00558065	3.2121	0.00131768	0.00695765	0.0286253	0.0179256	0.018421	0.018236	1	10503.3	10531.1	1	0	5	0	0	1.13312e-17	1	TRUE	ML	1	listwise	1910	5016	3106	12	0.00168214
		NonCog	Self-regulation age 12 (S)	Overall (E&M) Ach 12	direct	0.118711	0.0223092	5.32117	1.03103e-07	0.077061	0.161325	0.118711	0.121992	0.120767	1	10503.3	10531.1	1	0	5	0	0	1.13312e-17	1	TRUE	ML	1	listwise	1910	5016	3106	12	2.07068e-07
		NonCog	Self-regulation age 12 (S)	Overall (E&M) Ach 12	total	0.136637	0.022873	5.97373	2.31895e-09	0.0917737	0.17988	0.136637	0.140413	0.139003	1	10503.3	10531.1	1	0	5	0	0	1.13312e-17	1	TRUE	ML	1	listwise	1910	5016	3106	12	5.25046e-09
		EA	Self-regulation age 12 (T)	English Ach 12	indirect	0.0241491	0.0056894	4.24457	2.19013e-05	0.0130554	0.034736	0.0241491	0.0242065	0.0239689	1	12460.5	12489.1	1	0	5	0	0	0	1	TRUE	ML	1	listwise	2289	5016	2727	12	3.67574e-05
		EA	Self-regulation age 12 (T)	English Ach 12	direct	0.239188	0.0208438	11.4753	0	0.196597	0.278652	0.239188	0.239758	0.237404	1	12460.5	12489.1	1	0	5	0	0	0	1	TRUE	ML	1	listwise	2289	5016	2727	12	0
		EA	Self-regulation age 12 (T)	English Ach 12	total	0.263337	0.0216051	12.1887	0	0.222006	0.304514	0.263337	0.263964	0.261373	1	12460.5	12489.1	1	0	5	0	0	0	1	TRUE	ML	1	listwise	2289	5016	2727	12	0
		Cog	Self-regulation age 12 (T)	English Ach 12	indirect	0.0197067	0.00564701	3.48976	0.000483463	0.00887804	0.0313191	0.0197067	0.019682	0.0195597	1	12505.3	12534	1	0	5	0	0	0	1	TRUE	ML	1	listwise	2289	5016	2727	12	0.000650035
		Cog	Self-regulation age 12 (T)	English Ach 12	direct	0.208074	0.018913	11.0017	0	0.172248	0.244512	0.208074	0.207814	0.206522	1	12505.3	12534	1	0	5	0	0	0	1	TRUE	ML	1	listwise	2289	5016	2727	12	0
		Cog	Self-regulation age 12 (T)	English Ach 12	total	0.227781	0.0191512	11.8939	0	0.191909	0.26539	0.227781	0.227496	0.226082	1	12505.3	12534	1	0	5	0	0	0	1	TRUE	ML	1	listwise	2289	5016	2727	12	0
		NonCog	Self-regulation age 12 (T)	English Ach 12	indirect	0.0188646	0.00568125	3.3205	0.000898567	0.00733462	0.0296356	0.0188646	0.0189415	0.0187239	1	12572	12600.7	1	1.01652e-12	5	0	0	0	1	TRUE	ML	1	listwise	2289	5016	2727	12	0.00116887
		NonCog	Self-regulation age 12 (T)	English Ach 12	direct	0.131945	0.0206161	6.40012	1.55257e-10	0.0914963	0.173227	0.131945	0.132483	0.130961	1	12572	12600.7	1	1.01652e-12	5	0	0	0	1	TRUE	ML	1	listwise	2289	5016	2727	12	3.70762e-10
		NonCog	Self-regulation age 12 (T)	English Ach 12	total	0.15081	0.0213205	7.07347	1.51101e-12	0.109252	0.193025	0.15081	0.151425	0.149685	1	12572	12600.7	1	1.01652e-12	5	0	0	0	1	TRUE	ML	1	listwise	2289	5016	2727	12	3.75796e-12
		EA	Self-regulation age 12 (T)	Math Ach 12	indirect	0.0239937	0.00545946	4.39488	1.10835e-05	0.014273	0.0349535	0.0239937	0.0240665	0.0239078	1	12255.1	12283.6	1	9.93872e-13	5	0	0	0	1	TRUE	ML	1	listwise	2238	5016	2778	12	1.93457e-05
		EA	Self-regulation age 12 (T)	Math Ach 12	direct	0.227364	0.0222526	10.2174	0	0.186457	0.27282	0.227364	0.228054	0.22655	1	12255.1	12283.6	1	9.93872e-13	5	0	0	0	1	TRUE	ML	1	listwise	2238	5016	2778	12	0
		EA	Self-regulation age 12 (T)	Math Ach 12	total	0.251357	0.0227042	11.0709	0	0.209391	0.296752	0.251357	0.25212	0.250458	1	12255.1	12283.6	1	9.93872e-13	5	0	0	0	1	TRUE	ML	1	listwise	2238	5016	2778	12	0
		Cog	Self-regulation age 12 (T)	Math Ach 12	indirect	0.0189537	0.00523403	3.62125	0.000293188	0.00925871	0.0297008	0.0189537	0.0189453	0.0188859	1	12269.1	12297.6	1	0	5	0	0	0	1	TRUE	ML	1	listwise	2238	5016	2778	12	0.000410293
		Cog	Self-regulation age 12 (T)	Math Ach 12	direct	0.224017	0.0195895	11.4356	0	0.186187	0.264378	0.224017	0.223918	0.223216	1	12269.1	12297.6	1	0	5	0	0	0	1	TRUE	ML	1	listwise	2238	5016	2778	12	0
		Cog	Self-regulation age 12 (T)	Math Ach 12	total	0.242971	0.020327	11.9531	0	0.203901	0.28555	0.242971	0.242863	0.242101	1	12269.1	12297.6	1	0	5	0	0	0	1	TRUE	ML	1	listwise	2238	5016	2778	12	0
		NonCog	Self-regulation age 12 (T)	Math Ach 12	indirect	0.017495	0.00538931	3.24624	0.00116942	0.00739623	0.0280446	0.017495	0.0176597	0.0174324	1	12359.5	12388	1	0	5	0	0	1.13312e-17	1	TRUE	ML	1	listwise	2238	5016	2778	12	0.00150488
		NonCog	Self-regulation age 12 (T)	Math Ach 12	direct	0.119615	0.0203785	5.86965	4.36725e-09	0.0796956	0.158915	0.119615	0.120741	0.119187	1	12359.5	12388	1	0	5	0	0	1.13312e-17	1	TRUE	ML	1	listwise	2238	5016	2778	12	9.57206e-09
		NonCog	Self-regulation age 12 (T)	Math Ach 12	total	0.13711	0.0206521	6.63903	3.15752e-11	0.0958009	0.176308	0.13711	0.138401	0.136619	1	12359.5	12388	1	0	5	0	0	1.13312e-17	1	TRUE	ML	1	listwise	2238	5016	2778	12	7.69345e-11
		EA	Self-regulation age 12 (T)	Overall (E&M) Ach 12	indirect	0.0269536	0.00623317	4.32423	1.53069e-05	0.0151398	0.0397644	0.0269536	0.0269209	0.0267046	1	11949.8	11978.3	1	9.71667e-13	5	0	0	0	1	TRUE	ML	1	listwise	2188	5016	2828	12	2.6147e-05
		EA	Self-regulation age 12 (T)	Overall (E&M) Ach 12	direct	0.238135	0.0222845	10.6861	0	0.191879	0.281308	0.238135	0.237846	0.235935	1	11949.8	11978.3	1	9.71667e-13	5	0	0	0	1	TRUE	ML	1	listwise	2188	5016	2828	12	0
		EA	Self-regulation age 12 (T)	Overall (E&M) Ach 12	total	0.265089	0.0228867	11.5827	0	0.217803	0.309663	0.265089	0.264767	0.26264	1	11949.8	11978.3	1	9.71667e-13	5	0	0	0	1	TRUE	ML	1	listwise	2188	5016	2828	12	0
		Cog	Self-regulation age 12 (T)	Overall (E&M) Ach 12	indirect	0.0213104	0.0057702	3.69318	0.000221469	0.0100687	0.03276	0.0213104	0.0212136	0.0211135	1	11971.9	12000.4	1	0	5	0	0	0	1	TRUE	ML	1	listwise	2188	5016	2828	12	0.000316385
		Cog	Self-regulation age 12 (T)	Overall (E&M) Ach 12	direct	0.227751	0.0197982	11.5036	0	0.187449	0.267817	0.227751	0.226717	0.225646	1	11971.9	12000.4	1	0	5	0	0	0	1	TRUE	ML	1	listwise	2188	5016	2828	12	0
		Cog	Self-regulation age 12 (T)	Overall (E&M) Ach 12	total	0.249061	0.0204592	12.1736	0	0.206797	0.290685	0.249061	0.24793	0.24676	1	11971.9	12000.4	1	0	5	0	0	0	1	TRUE	ML	1	listwise	2188	5016	2828	12	0
		NonCog	Self-regulation age 12 (T)	Overall (E&M) Ach 12	indirect	0.020703	0.00607144	3.4099	0.000649874	0.0091065	0.0326005	0.020703	0.0207928	0.0205117	1	12060.3	12088.8	1	0	5	0	0	1.13312e-17	1	TRUE	ML	1	listwise	2188	5016	2828	12	0.000852294
		NonCog	Self-regulation age 12 (T)	Overall (E&M) Ach 12	direct	0.125676	0.0213471	5.88723	3.92713e-09	0.0857105	0.169096	0.125676	0.126221	0.124514	1	12060.3	12088.8	1	0	5	0	0	1.13312e-17	1	TRUE	ML	1	listwise	2188	5016	2828	12	8.64688e-09
		NonCog	Self-regulation age 12 (T)	Overall (E&M) Ach 12	total	0.146379	0.0218698	6.6932	2.18345e-11	0.104544	0.189795	0.146379	0.147014	0.145026	1	12060.3	12088.8	1	0	5	0	0	1.13312e-17	1	TRUE	ML	1	listwise	2188	5016	2828	12	5.37465e-11
		EA	Self-regulation age 16 (S)	GCSE English 16	indirect	0.0141148	0.00443894	3.17978	0.00147387	0.00623623	0.0241106	0.0141148	0.0148807	0.0147419	1	6778.65	6804.17	1	0	5	0	0	7.08198e-19	1	TRUE	ML	1	listwise	1218	5016	3798	16	0.00255216
		EA	Self-regulation age 16 (S)	GCSE English 16	direct	-0.00120675	0.0265999	-0.0453667	0.963815	-0.052158	0.0520193	-0.00120675	-0.00127223	-0.00126036	1	6778.65	6804.17	1	0	5	0	0	7.08198e-19	1	TRUE	ML	1	listwise	1218	5016	3798	16	0.974409
		EA	Self-regulation age 16 (S)	GCSE English 16	total	0.0129081	0.0267194	0.483098	0.629026	-0.0384691	0.0687315	0.0129081	0.0136085	0.0134815	1	6778.65	6804.17	1	0	5	0	0	7.08198e-19	1	TRUE	ML	1	listwise	1218	5016	3798	16	0.706771
		Cog	Self-regulation age 16 (S)	GCSE English 16	indirect	0.00754336	0.00373667	2.01874	0.0435145	0.00102292	0.0158442	0.00754336	0.00779755	0.00787848	1	6791.62	6817.15	1	0	5	0	0	4.42624e-19	1	TRUE	ML	1	listwise	1218	5016	3798	16	0.0663852
		Cog	Self-regulation age 16 (S)	GCSE English 16	direct	-0.00859845	0.0270328	-0.318074	0.750429	-0.0622852	0.0442324	-0.00859845	-0.0088882	-0.00898045	1	6791.62	6817.15	1	0	5	0	0	4.42624e-19	1	TRUE	ML	1	listwise	1218	5016	3798	16	0.807636
		Cog	Self-regulation age 16 (S)	GCSE English 16	total	-0.0010551	0.0272828	-0.0386725	0.969151	-0.0560304	0.0517439	-0.0010551	-0.00109065	-0.00110197	1	6791.62	6817.15	1	0	5	0	0	4.42624e-19	1	TRUE	ML	1	listwise	1218	5016	3798	16	0.976475
		NonCog	Self-regulation age 16 (S)	GCSE English 16	indirect	0.00921946	0.00391771	2.35328	0.0186086	0.00266656	0.0176837	0.00921946	0.00949541	0.00962904	1	6787.9	6813.42	1	0	5	0	0	0	1	TRUE	ML	1	listwise	1218	5016	3798	16	0.0296158
		NonCog	Self-regulation age 16 (S)	GCSE English 16	direct	0.0291691	0.0277086	1.05271	0.292473	-0.0246351	0.0860047	0.0291691	0.0300422	0.030465	1	6787.9	6813.42	1	0	5	0	0	0	1	TRUE	ML	1	listwise	1218	5016	3798	16	0.382318
		NonCog	Self-regulation age 16 (S)	GCSE English 16	total	0.0383886	0.0280067	1.37069	0.170472	-0.0170167	0.0948871	0.0383886	0.0395376	0.040094	1	6787.9	6813.42	1	0	5	0	0	0	1	TRUE	ML	1	listwise	1218	5016	3798	16	0.234863
		EA	Self-regulation age 16 (S)	GCSE Math 16	indirect	0.0228187	0.0064103	3.55969	0.000371288	0.0114158	0.0368754	0.0228187	0.0233701	0.0233538	1	6066.36	6091.46	1	0	5	0	0	2.26623e-17	1	TRUE	ML	1	listwise	1118	5016	3898	16	0.000665987
		EA	Self-regulation age 16 (S)	GCSE Math 16	direct	0.301386	0.0247501	12.1772	0	0.252328	0.350334	0.301386	0.308669	0.308453	1	6066.36	6091.46	1	0	5	0	0	2.26623e-17	1	TRUE	ML	1	listwise	1118	5016	3898	16	0
		EA	Self-regulation age 16 (S)	GCSE Math 16	total	0.324205	0.0248168	13.0639	0	0.275163	0.373215	0.324205	0.332039	0.331807	1	6066.36	6091.46	1	0	5	0	0	2.26623e-17	1	TRUE	ML	1	listwise	1118	5016	3898	16	0
		Cog	Self-regulation age 16 (S)	GCSE Math 16	indirect	0.0137001	0.00710402	1.9285	0.0537934	0.000759258	0.0286973	0.0137001	0.0136671	0.0140213	1	6123.56	6148.65	1	0	5	0	0	0	1	TRUE	ML	1	listwise	1118	5016	3898	16	0.0807911
		Cog	Self-regulation age 16 (S)	GCSE Math 16	direct	0.241119	0.0267469	9.01483	0	0.186652	0.291007	0.241119	0.240539	0.246773	1	6123.56	6148.65	1	0	5	0	0	0	1	TRUE	ML	1	listwise	1118	5016	3898	16	0
		Cog	Self-regulation age 16 (S)	GCSE Math 16	total	0.254819	0.0277609	9.17905	0	0.198293	0.307084	0.254819	0.254206	0.260794	1	6123.56	6148.65	1	0	5	0	0	0	1	TRUE	ML	1	listwise	1118	5016	3898	16	0
		NonCog	Self-regulation age 16 (S)	GCSE Math 16	indirect	0.0179364	0.00740371	2.42262	0.0154092	0.00461716	0.0335537	0.0179364	0.0178339	0.0183569	1	6158.89	6183.98	1	0	5	0	0	1.13312e-17	1	TRUE	ML	1	listwise	1118	5016	3898	16	0.0247206
		NonCog	Self-regulation age 16 (S)	GCSE Math 16	direct	0.166021	0.0273374	6.07304	1.25514e-09	0.108898	0.216656	0.166021	0.165072	0.169914	1	6158.89	6183.98	1	0	5	0	0	1.13312e-17	1	TRUE	ML	1	listwise	1118	5016	3898	16	2.67526e-09
		NonCog	Self-regulation age 16 (S)	GCSE Math 16	total	0.183957	0.028215	6.51983	7.03855e-11	0.125549	0.237486	0.183957	0.182906	0.188271	1	6158.89	6183.98	1	0	5	0	0	1.13312e-17	1	TRUE	ML	1	listwise	1118	5016	3898	16	1.62116e-10
		EA	Self-regulation age 16 (S)	GCSE Science 16	indirect	0.0224631	0.0058755	3.82318	0.00013174	0.0113955	0.0345543	0.0224631	0.0240707	0.0238002	1	6347.71	6373.08	1	1.04983e-12	5	0	0	0	1	TRUE	ML	1	listwise	1182	5016	3834	16	0.000240622
		EA	Self-regulation age 16 (S)	GCSE Science 16	direct	0.28712	0.0251534	11.4147	0	0.23652	0.335597	0.28712	0.307668	0.30421	1	6347.71	6373.08	1	1.04983e-12	5	0	0	0	1	TRUE	ML	1	listwise	1182	5016	3834	16	0
		EA	Self-regulation age 16 (S)	GCSE Science 16	total	0.309583	0.0254872	12.1466	0	0.259311	0.359237	0.309583	0.331738	0.32801	1	6347.71	6373.08	1	1.04983e-12	5	0	0	0	1	TRUE	ML	1	listwise	1182	5016	3834	16	0
		Cog	Self-regulation age 16 (S)	GCSE Science 16	indirect	0.0137243	0.00662667	2.07108	0.0383518	0.00111991	0.0270265	0.0137243	0.0142993	0.0145412	1	6437.37	6462.75	1	5.24913e-13	5	0	0	9.13548e-17	1	TRUE	ML	1	listwise	1182	5016	3834	16	0.0590027
		Cog	Self-regulation age 16 (S)	GCSE Science 16	direct	0.180557	0.0248062	7.2787	3.37064e-13	0.132037	0.227827	0.180557	0.188122	0.191305	1	6437.37	6462.75	1	5.24913e-13	5	0	0	9.13548e-17	1	TRUE	ML	1	listwise	1182	5016	3834	16	9.21359e-13
		Cog	Self-regulation age 16 (S)	GCSE Science 16	total	0.194282	0.0253395	7.66714	1.75415e-14	0.143047	0.243387	0.194282	0.202421	0.205846	1	6437.37	6462.75	1	5.24913e-13	5	0	0	9.13548e-17	1	TRUE	ML	1	listwise	1182	5016	3834	16	4.98811e-14
		NonCog	Self-regulation age 16 (S)	GCSE Science 16	indirect	0.0172665	0.00629732	2.74188	0.0061088	0.00505883	0.0300044	0.0172665	0.0179018	0.0182943	1	6418.43	6443.8	1	0	5	0	0	1.13312e-17	1	TRUE	ML	1	listwise	1182	5016	3834	16	0.0101531
		NonCog	Self-regulation age 16 (S)	GCSE Science 16	direct	0.210842	0.026368	7.99613	1.33227e-15	0.156263	0.260757	0.210842	0.2186	0.223392	1	6418.43	6443.8	1	0	5	0	0	1.13312e-17	1	TRUE	ML	1	listwise	1182	5016	3834	16	3.93774e-15
		NonCog	Self-regulation age 16 (S)	GCSE Science 16	total	0.228109	0.0269959	8.44976	0	0.174187	0.278808	0.228109	0.236502	0.241686	1	6418.43	6443.8	1	0	5	0	0	1.13312e-17	1	TRUE	ML	1	listwise	1182	5016	3834	16	0
		EA	Self-regulation age 7 (P)	English Ach 7	indirect	0.0208467	0.00479312	4.34929	1.36577e-05	0.012013	0.0308431	0.0208467	0.021589	0.0216347	1	11849.8	11878.2	1	0	5	0	0	0	1	TRUE	ML	1	listwise	2181	5009	2828	7	2.1193e-05
		EA	Self-regulation age 7 (P)	English Ach 7	direct	0.182982	0.0208479	8.77701	0	0.142377	0.224989	0.182982	0.189498	0.189899	1	11849.8	11878.2	1	0	5	0	0	0	1	TRUE	ML	1	listwise	2181	5009	2828	7	0
		EA	Self-regulation age 7 (P)	English Ach 7	total	0.203829	0.0212651	9.58511	0	0.160884	0.246137	0.203829	0.211087	0.211533	1	11849.8	11878.2	1	0	5	0	0	0	1	TRUE	ML	1	listwise	2181	5009	2828	7	0
		Cog	Self-regulation age 7 (P)	English Ach 7	indirect	0.0164695	0.00441439	3.73087	0.000190823	0.0075476	0.0251895	0.0164695	0.0168314	0.017092	1	11855.9	11884.4	1	0	5	0	0	0	1	TRUE	ML	1	listwise	2181	5009	2828	7	0.000238529
		Cog	Self-regulation age 7 (P)	English Ach 7	direct	0.191183	0.0198252	9.64343	0	0.152952	0.230511	0.191183	0.195384	0.19841	1	11855.9	11884.4	1	0	5	0	0	0	1	TRUE	ML	1	listwise	2181	5009	2828	7	0
		Cog	Self-regulation age 7 (P)	English Ach 7	total	0.207653	0.02025	10.2544	0	0.168856	0.247768	0.207653	0.212216	0.215502	1	11855.9	11884.4	1	0	5	0	0	0	1	TRUE	ML	1	listwise	2181	5009	2828	7	0
		NonCog	Self-regulation age 7 (P)	English Ach 7	indirect	0.0187734	0.00469996	3.99438	6.4864e-05	0.0105998	0.0289284	0.0187734	0.0193545	0.019483	1	11919.6	11948.1	1	0	5	0	0	5.66558e-18	1	TRUE	ML	1	listwise	2181	5009	2828	7	8.8451e-05
		NonCog	Self-regulation age 7 (P)	English Ach 7	direct	0.0929761	0.0209771	4.43226	9.32489e-06	0.0512254	0.132601	0.0929761	0.0958539	0.0964906	1	11919.6	11948.1	1	0	5	0	0	5.66558e-18	1	TRUE	ML	1	listwise	2181	5009	2828	7	1.49864e-05
		NonCog	Self-regulation age 7 (P)	English Ach 7	total	0.11175	0.0212621	5.2558	1.47381e-07	0.0673634	0.152131	0.11175	0.115208	0.115974	1	11919.6	11948.1	1	0	5	0	0	5.66558e-18	1	TRUE	ML	1	listwise	2181	5009	2828	7	2.88354e-07
		EA	Self-regulation age 7 (P)	Math Ach 7	indirect	0.01803	0.00416836	4.32544	1.52227e-05	0.0105616	0.0268537	0.01803	0.0189855	0.018996	1	11740.6	11769	1	0	5	0	0	1.13312e-17	1	TRUE	ML	1	listwise	2175	5009	2834	7	2.2834e-05
		EA	Self-regulation age 7 (P)	Math Ach 7	direct	0.208265	0.0206106	10.1048	0	0.170359	0.248472	0.208265	0.219302	0.219423	1	11740.6	11769	1	0	5	0	0	1.13312e-17	1	TRUE	ML	1	listwise	2175	5009	2834	7	0
		EA	Self-regulation age 7 (P)	Math Ach 7	total	0.226295	0.0205125	11.0321	0	0.187856	0.266631	0.226295	0.238288	0.238419	1	11740.6	11769	1	0	5	0	0	1.13312e-17	1	TRUE	ML	1	listwise	2175	5009	2834	7	0
		Cog	Self-regulation age 7 (P)	Math Ach 7	indirect	0.0149267	0.00414856	3.59804	0.000320629	0.00729962	0.023685	0.0149267	0.0155277	0.0157264	1	11769.9	11798.3	1	0	5	0	0	0	1	TRUE	ML	1	listwise	2175	5009	2834	7	0.000389954
		Cog	Self-regulation age 7 (P)	Math Ach 7	direct	0.192577	0.0197167	9.76721	0	0.151439	0.230205	0.192577	0.200331	0.202895	1	11769.9	11798.3	1	0	5	0	0	0	1	TRUE	ML	1	listwise	2175	5009	2834	7	0
		Cog	Self-regulation age 7 (P)	Math Ach 7	total	0.207504	0.0201089	10.319	0	0.165159	0.247327	0.207504	0.215859	0.218621	1	11769.9	11798.3	1	0	5	0	0	0	1	TRUE	ML	1	listwise	2175	5009	2834	7	0
		NonCog	Self-regulation age 7 (P)	Math Ach 7	indirect	0.0164258	0.00402849	4.07741	4.55403e-05	0.0091623	0.0244573	0.0164258	0.0171457	0.0173058	1	11825.4	11853.8	1	0	5	0	0	9.13548e-17	1	TRUE	ML	1	listwise	2175	5009	2834	7	6.61068e-05
		NonCog	Self-regulation age 7 (P)	Math Ach 7	direct	0.117448	0.0189645	6.19303	5.90173e-10	0.0811001	0.157012	0.117448	0.122595	0.12374	1	11825.4	11853.8	1	0	5	0	0	9.13548e-17	1	TRUE	ML	1	listwise	2175	5009	2834	7	1.26466e-09
		NonCog	Self-regulation age 7 (P)	Math Ach 7	total	0.133874	0.0192882	6.94069	3.90199e-12	0.0964572	0.172301	0.133874	0.139741	0.141046	1	11825.4	11853.8	1	0	5	0	0	9.13548e-17	1	TRUE	ML	1	listwise	2175	5009	2834	7	9.24155e-12
		EA	Self-regulation age 7 (P)	Overall (E&M) Ach 7	indirect	0.0207263	0.00448015	4.62626	3.72325e-06	0.0119259	0.0303489	0.0207263	0.0216338	0.0216806	1	11630.1	11658.5	1	0	5	0	0	0	1	TRUE	ML	1	listwise	2152	5009	2857	7	6.20541e-06
		EA	Self-regulation age 7 (P)	Overall (E&M) Ach 7	direct	0.208349	0.0202683	10.2796	0	0.170134	0.249637	0.208349	0.217471	0.217942	1	11630.1	11658.5	1	0	5	0	0	0	1	TRUE	ML	1	listwise	2152	5009	2857	7	0
		EA	Self-regulation age 7 (P)	Overall (E&M) Ach 7	total	0.229076	0.0204699	11.1908	0	0.188419	0.269638	0.229076	0.239105	0.239623	1	11630.1	11658.5	1	0	5	0	0	0	1	TRUE	ML	1	listwise	2152	5009	2857	7	0
		Cog	Self-regulation age 7 (P)	Overall (E&M) Ach 7	indirect	0.0164866	0.00440084	3.74624	0.000179507	0.00847488	0.0252799	0.0164866	0.0170071	0.0172457	1	11647.5	11675.9	1	9.5568e-13	5	0	0	9.06493e-17	1	TRUE	ML	1	listwise	2152	5009	2857	7	0.000230795
		Cog	Self-regulation age 7 (P)	Overall (E&M) Ach 7	direct	0.205286	0.0196044	10.4714	0	0.165781	0.244158	0.205286	0.211768	0.214738	1	11647.5	11675.9	1	9.5568e-13	5	0	0	9.06493e-17	1	TRUE	ML	1	listwise	2152	5009	2857	7	0
		Cog	Self-regulation age 7 (P)	Overall (E&M) Ach 7	total	0.221773	0.0203028	10.9233	0	0.180263	0.261977	0.221773	0.228775	0.231984	1	11647.5	11675.9	1	9.5568e-13	5	0	0	9.06493e-17	1	TRUE	ML	1	listwise	2152	5009	2857	7	0
		NonCog	Self-regulation age 7 (P)	Overall (E&M) Ach 7	indirect	0.0187168	0.00460327	4.06598	4.78314e-05	0.0102817	0.0279207	0.0187168	0.0194114	0.0195786	1	11716.6	11744.9	1	0	5	0	0	0	1	TRUE	ML	1	listwise	2152	5009	2857	7	6.72629e-05
		NonCog	Self-regulation age 7 (P)	Overall (E&M) Ach 7	direct	0.11168	0.0201595	5.53984	3.02749e-08	0.0714392	0.150301	0.11168	0.115825	0.116822	1	11716.6	11744.9	1	0	5	0	0	0	1	TRUE	ML	1	listwise	2152	5009	2857	7	6.19259e-08
		NonCog	Self-regulation age 7 (P)	Overall (E&M) Ach 7	total	0.130397	0.0206548	6.31316	2.73392e-10	0.0892566	0.169783	0.130397	0.135236	0.136401	1	11716.6	11744.9	1	0	5	0	0	0	1	TRUE	ML	1	listwise	2152	5009	2857	7	6.15132e-10
		EA	Self-regulation age 9 (P)	English Ach 9	indirect	0.0299431	0.00691691	4.32897	1.49805e-05	0.0172714	0.0438826	0.0299431	0.0311234	0.0313436	1	7502.37	7528.57	1	0	5	0	0	0	1	TRUE	ML	1	listwise	1395	5011	3616	9	3.32511e-05
		EA	Self-regulation age 9 (P)	English Ach 9	direct	0.175591	0.0248609	7.06295	1.63003e-12	0.125305	0.221432	0.175591	0.182513	0.183804	1	7502.37	7528.57	1	0	5	0	0	0	1	TRUE	ML	1	listwise	1395	5011	3616	9	4.262e-12
		EA	Self-regulation age 9 (P)	English Ach 9	total	0.205534	0.0254991	8.06046	6.66134e-16	0.153686	0.251391	0.205534	0.213636	0.215147	1	7502.37	7528.57	1	0	5	0	0	0	1	TRUE	ML	1	listwise	1395	5011	3616	9	2.15737e-15
		Cog	Self-regulation age 9 (P)	English Ach 9	indirect	0.0243853	0.00733168	3.32602	0.000880962	0.0113677	0.0402133	0.0243853	0.0253814	0.0255258	1	7499.51	7525.71	1	0	5	0	0	0	1	TRUE	ML	1	listwise	1395	5011	3616	9	0.00177563
		Cog	Self-regulation age 9 (P)	English Ach 9	direct	0.193006	0.0249322	7.74127	9.76996e-15	0.144218	0.240638	0.193006	0.200891	0.202033	1	7499.51	7525.71	1	0	5	0	0	0	1	TRUE	ML	1	listwise	1395	5011	3616	9	2.91259e-14
		Cog	Self-regulation age 9 (P)	English Ach 9	total	0.217392	0.0260366	8.34945	0	0.165139	0.268539	0.217392	0.226272	0.227559	1	7499.51	7525.71	1	0	5	0	0	0	1	TRUE	ML	1	listwise	1395	5011	3616	9	0
		NonCog	Self-regulation age 9 (P)	English Ach 9	indirect	0.0187156	0.00690797	2.70927	0.00674319	0.00491443	0.0324451	0.0187156	0.0195588	0.0195909	1	7561.06	7587.26	1	0	5	0	0	2.26623e-17	1	TRUE	ML	1	listwise	1395	5011	3616	9	0.0113181
		NonCog	Self-regulation age 9 (P)	English Ach 9	direct	0.0652735	0.0255636	2.55338	0.0106684	0.0156052	0.115322	0.0652735	0.0682145	0.0683263	1	7561.06	7587.26	1	0	5	0	0	2.26623e-17	1	TRUE	ML	1	listwise	1395	5011	3616	9	0.0171007
		NonCog	Self-regulation age 9 (P)	English Ach 9	total	0.083989	0.0257598	3.26047	0.00111227	0.0345377	0.133907	0.083989	0.0877733	0.0879172	1	7561.06	7587.26	1	0	5	0	0	2.26623e-17	1	TRUE	ML	1	listwise	1395	5011	3616	9	0.00220136
		EA	Self-regulation age 9 (P)	Math Ach 9	indirect	0.0264318	0.00626745	4.21731	2.47229e-05	0.0148098	0.0393772	0.0264318	0.0269674	0.0270935	1	7580.88	7607.06	1	6.17284e-13	5	0	0	4.67196e-17	1	TRUE	ML	1	listwise	1390	5011	3621	9	5.47052e-05
		EA	Self-regulation age 9 (P)	Math Ach 9	direct	0.161591	0.0256726	6.29427	3.08843e-10	0.111011	0.211388	0.161591	0.164864	0.165636	1	7580.88	7607.06	1	6.17284e-13	5	0	0	4.67196e-17	1	TRUE	ML	1	listwise	1390	5011	3621	9	7.56187e-10
		EA	Self-regulation age 9 (P)	Math Ach 9	total	0.188022	0.0260555	7.21622	5.34461e-13	0.13717	0.240245	0.188022	0.191832	0.192729	1	7580.88	7607.06	1	6.17284e-13	5	0	0	4.67196e-17	1	TRUE	ML	1	listwise	1390	5011	3621	9	1.42091e-12
		Cog	Self-regulation age 9 (P)	Math Ach 9	indirect	0.0205035	0.00635977	3.22394	0.0012644	0.00880453	0.0340264	0.0205035	0.0209574	0.0210168	1	7570.1	7596.28	1	0	5	0	0	0	1	TRUE	ML	1	listwise	1390	5011	3621	9	0.00248238
		Cog	Self-regulation age 9 (P)	Math Ach 9	direct	0.197223	0.0247643	7.964	1.77636e-15	0.146483	0.24549	0.197223	0.201589	0.20216	1	7570.1	7596.28	1	0	5	0	0	0	1	TRUE	ML	1	listwise	1390	5011	3621	9	5.61266e-15
		Cog	Self-regulation age 9 (P)	Math Ach 9	total	0.217726	0.0254675	8.54917	0	0.168776	0.265592	0.217726	0.222546	0.223177	1	7570.1	7596.28	1	0	5	0	0	0	1	TRUE	ML	1	listwise	1390	5011	3621	9	0
		NonCog	Self-regulation age 9 (P)	Math Ach 9	indirect	0.0183239	0.00634156	2.8895	0.00385855	0.00640341	0.0318623	0.0183239	0.0187899	0.0187827	1	7630.91	7657.1	1	0	5	0	0	5.66558e-18	1	TRUE	ML	1	listwise	1390	5011	3621	9	0.00684736
		NonCog	Self-regulation age 9 (P)	Math Ach 9	direct	0.0501161	0.0266244	1.88234	0.05979	-0.00200306	0.104236	0.0501161	0.0513905	0.0513707	1	7630.91	7657.1	1	0	5	0	0	5.66558e-18	1	TRUE	ML	1	listwise	1390	5011	3621	9	0.083859
		NonCog	Self-regulation age 9 (P)	Math Ach 9	total	0.06844	0.0269591	2.53866	0.0111279	0.0175388	0.12219	0.06844	0.0701804	0.0701533	1	7630.91	7657.1	1	0	5	0	0	5.66558e-18	1	TRUE	ML	1	listwise	1390	5011	3621	9	0.0177972
		EA	Self-regulation age 9 (P)	Overall (E&M) Ach 9	indirect	0.0291802	0.00719656	4.05474	5.01892e-05	0.0163813	0.0448648	0.0291802	0.0301019	0.0302617	1	7427.52	7453.66	1	6.10623e-13	5	0	0	0	1	TRUE	ML	1	listwise	1375	5011	3636	9	0.000109357
		EA	Self-regulation age 9 (P)	Overall (E&M) Ach 9	direct	0.181215	0.0246767	7.34355	2.08056e-13	0.130449	0.228299	0.181215	0.186938	0.187931	1	7427.52	7453.66	1	6.10623e-13	5	0	0	0	1	TRUE	ML	1	listwise	1375	5011	3636	9	5.6258e-13
		EA	Self-regulation age 9 (P)	Overall (E&M) Ach 9	total	0.210395	0.0249092	8.44646	0	0.161398	0.256828	0.210395	0.21704	0.218193	1	7427.52	7453.66	1	6.10623e-13	5	0	0	0	1	TRUE	ML	1	listwise	1375	5011	3636	9	0
		Cog	Self-regulation age 9 (P)	Overall (E&M) Ach 9	indirect	0.024464	0.00714816	3.42243	0.000620649	0.0112868	0.0389104	0.024464	0.0252779	0.0253708	1	7414.46	7440.59	1	6.10623e-13	5	0	0	2.53373e-17	1	TRUE	ML	1	listwise	1375	5011	3636	9	0.00128363
		Cog	Self-regulation age 9 (P)	Overall (E&M) Ach 9	direct	0.211397	0.0240617	8.78563	0	0.163458	0.259999	0.211397	0.21843	0.219232	1	7414.46	7440.59	1	6.10623e-13	5	0	0	2.53373e-17	1	TRUE	ML	1	listwise	1375	5011	3636	9	0
		Cog	Self-regulation age 9 (P)	Overall (E&M) Ach 9	total	0.235861	0.0248967	9.47359	0	0.185247	0.286213	0.235861	0.243707	0.244603	1	7414.46	7440.59	1	6.10623e-13	5	0	0	2.53373e-17	1	TRUE	ML	1	listwise	1375	5011	3636	9	0
		NonCog	Self-regulation age 9 (P)	Overall (E&M) Ach 9	indirect	0.0185337	0.00675565	2.74343	0.00608005	0.00509107	0.0322251	0.0185337	0.0192314	0.0192206	1	7487.81	7513.94	1	1.22125e-12	5	0	0	0	1	TRUE	ML	1	listwise	1375	5011	3636	9	0.0102655
		NonCog	Self-regulation age 9 (P)	Overall (E&M) Ach 9	direct	0.0612038	0.0254487	2.40499	0.0161731	0.00870506	0.113012	0.0612038	0.0635078	0.0634723	1	7487.81	7513.94	1	1.22125e-12	5	0	0	0	1	TRUE	ML	1	listwise	1375	5011	3636	9	0.0251876
		NonCog	Self-regulation age 9 (P)	Overall (E&M) Ach 9	total	0.0797375	0.0262123	3.04199	0.00235018	0.0283239	0.134442	0.0797375	0.0827392	0.0826929	1	7487.81	7513.94	1	1.22125e-12	5	0	0	0	1	TRUE	ML	1	listwise	1375	5011	3636	9	0.00432688
		EA	Self-regulation age 9 (P)	Science Ach 9	indirect	0.0238025	0.00618991	3.84537	0.000120369	0.0130449	0.0367785	0.0238025	0.0248842	0.0249828	1	7450.45	7476.59	1	6.11067e-13	5	0	0	1.13312e-17	1	TRUE	ML	1	listwise	1376	5011	3635	9	0.000260282
		EA	Self-regulation age 9 (P)	Science Ach 9	direct	0.174623	0.0251884	6.93267	4.12959e-12	0.126429	0.224094	0.174623	0.182559	0.183282	1	7450.45	7476.59	1	6.11067e-13	5	0	0	1.13312e-17	1	TRUE	ML	1	listwise	1376	5011	3635	9	1.06606e-11
		EA	Self-regulation age 9 (P)	Science Ach 9	total	0.198425	0.025407	7.80987	5.77316e-15	0.150354	0.250001	0.198425	0.207443	0.208264	1	7450.45	7476.59	1	6.11067e-13	5	0	0	1.13312e-17	1	TRUE	ML	1	listwise	1376	5011	3635	9	1.76162e-14
		Cog	Self-regulation age 9 (P)	Science Ach 9	indirect	0.0180069	0.00530856	3.39205	0.000693708	0.00815315	0.0288569	0.0180069	0.0188612	0.0188998	1	7442.74	7468.87	1	0	5	0	0	4.53247e-17	1	TRUE	ML	1	listwise	1376	5011	3635	9	0.00142852
		Cog	Self-regulation age 9 (P)	Science Ach 9	direct	0.205801	0.0250746	8.20755	2.22045e-16	0.156513	0.255561	0.205801	0.215564	0.216006	1	7442.74	7468.87	1	0	5	0	0	4.53247e-17	1	TRUE	ML	1	listwise	1376	5011	3635	9	7.44502e-16
		Cog	Self-regulation age 9 (P)	Science Ach 9	total	0.223808	0.0254334	8.79979	0	0.172964	0.275406	0.223808	0.234426	0.234906	1	7442.74	7468.87	1	0	5	0	0	4.53247e-17	1	TRUE	ML	1	listwise	1376	5011	3635	9	0
		NonCog	Self-regulation age 9 (P)	Science Ach 9	indirect	0.0165572	0.00574801	2.88051	0.00397031	0.00647702	0.0292499	0.0165572	0.0173559	0.0173782	1	7509.81	7535.94	1	0	5	0	0	4.53247e-17	1	TRUE	ML	1	listwise	1376	5011	3635	9	0.00701947
		NonCog	Self-regulation age 9 (P)	Science Ach 9	direct	0.0564015	0.0247956	2.27466	0.0229265	0.00661012	0.106345	0.0564015	0.0591224	0.0591983	1	7509.81	7535.94	1	0	5	0	0	4.53247e-17	1	TRUE	ML	1	listwise	1376	5011	3635	9	0.0347556
		NonCog	Self-regulation age 9 (P)	Science Ach 9	total	0.0729587	0.0253147	2.88207	0.00395071	0.0224089	0.123435	0.0729587	0.0764783	0.0765765	1	7509.81	7535.94	1	0	5	0	0	4.53247e-17	1	TRUE	ML	1	listwise	1376	5011	3635	9	0.0069935
		EA	Self-regulation age 9 (S)	English Ach 9	indirect	0.0120661	0.00458396	2.63224	0.00848232	0.00362757	0.0221787	0.0120661	0.0124997	0.0126105	1	7563.29	7589.45	1	0	5	0	0	0	1	TRUE	ML	1	listwise	1381	5015	3634	9	0.0138775
		EA	Self-regulation age 9 (S)	English Ach 9	direct	0.195679	0.0245384	7.97439	1.55431e-15	0.150291	0.247387	0.195679	0.202711	0.204508	1	7563.29	7589.45	1	0	5	0	0	0	1	TRUE	ML	1	listwise	1381	5015	3634	9	4.93295e-15
		EA	Self-regulation age 9 (S)	English Ach 9	total	0.207745	0.0247279	8.40123	0	0.162169	0.258852	0.207745	0.21521	0.217119	1	7563.29	7589.45	1	0	5	0	0	0	1	TRUE	ML	1	listwise	1381	5015	3634	9	0
		Cog	Self-regulation age 9 (S)	English Ach 9	indirect	0.00580576	0.0047099	1.23267	0.217699	-0.00333993	0.0156924	0.00580576	0.00606368	0.00606773	1	7553.65	7579.81	1	0	5	0	0	0	1	TRUE	ML	1	listwise	1381	5015	3634	9	0.262454
		Cog	Self-regulation age 9 (S)	English Ach 9	direct	0.217648	0.0247232	8.80339	0	0.171655	0.266029	0.217648	0.227317	0.227468	1	7553.65	7579.81	1	0	5	0	0	0	1	TRUE	ML	1	listwise	1381	5015	3634	9	0
		Cog	Self-regulation age 9 (S)	English Ach 9	total	0.223453	0.0251533	8.88366	0	0.176893	0.272517	0.223453	0.23338	0.233536	1	7553.65	7579.81	1	0	5	0	0	0	1	TRUE	ML	1	listwise	1381	5015	3634	9	0
		NonCog	Self-regulation age 9 (S)	English Ach 9	indirect	0.0139184	0.00480324	2.8977	0.00375904	0.00519169	0.0240244	0.0139184	0.0145381	0.0145464	1	7613.89	7640.04	1	0	5	0	0	0	1	TRUE	ML	1	listwise	1381	5015	3634	9	0.00670417
		NonCog	Self-regulation age 9 (S)	English Ach 9	direct	0.0682799	0.0263873	2.5876	0.00966461	0.0173437	0.120069	0.0682799	0.0713202	0.0713609	1	7613.89	7640.04	1	0	5	0	0	0	1	TRUE	ML	1	listwise	1381	5015	3634	9	0.0156323
		NonCog	Self-regulation age 9 (S)	English Ach 9	total	0.0821983	0.0267099	3.07745	0.00208782	0.0301167	0.13377	0.0821983	0.0858583	0.0859073	1	7613.89	7640.04	1	0	5	0	0	0	1	TRUE	ML	1	listwise	1381	5015	3634	9	0.003884
		EA	Self-regulation age 9 (S)	Math Ach 9	indirect	0.0111314	0.00445849	2.49668	0.0125362	0.00323133	0.021028	0.0111314	0.011374	0.0114475	1	7602.73	7628.87	1	0	5	0	0	1.13312e-17	1	TRUE	ML	1	listwise	1377	5015	3638	9	0.019853
		EA	Self-regulation age 9 (S)	Math Ach 9	direct	0.177529	0.0242412	7.32344	2.41585e-13	0.130148	0.224056	0.177529	0.181398	0.18257	1	7602.73	7628.87	1	0	5	0	0	1.13312e-17	1	TRUE	ML	1	listwise	1377	5015	3638	9	6.52004e-13
		EA	Self-regulation age 9 (S)	Math Ach 9	total	0.188661	0.0246382	7.65723	1.90958e-14	0.140407	0.236092	0.188661	0.192772	0.194018	1	7602.73	7628.87	1	0	5	0	0	1.13312e-17	1	TRUE	ML	1	listwise	1377	5015	3638	9	5.56474e-14
		Cog	Self-regulation age 9 (S)	Math Ach 9	indirect	0.005304	0.00421912	1.25713	0.208705	-0.00288817	0.0144186	0.005304	0.00546763	0.00545461	1	7582.88	7609.02	1	0	5	0	0	0	1	TRUE	ML	1	listwise	1377	5015	3638	9	0.252895
		Cog	Self-regulation age 9 (S)	Math Ach 9	direct	0.218968	0.0254708	8.59683	0	0.168564	0.269381	0.218968	0.225723	0.225186	1	7582.88	7609.02	1	0	5	0	0	0	1	TRUE	ML	1	listwise	1377	5015	3638	9	0
		Cog	Self-regulation age 9 (S)	Math Ach 9	total	0.224272	0.0257184	8.7203	0	0.175169	0.276588	0.224272	0.231191	0.230641	1	7582.88	7609.02	1	0	5	0	0	0	1	TRUE	ML	1	listwise	1377	5015	3638	9	0
		NonCog	Self-regulation age 9 (S)	Math Ach 9	indirect	0.0128302	0.00447171	2.8692	0.0041151	0.00481259	0.0223855	0.0128302	0.0132095	0.0131946	1	7644.21	7670.35	1	0	5	0	0	0	1	TRUE	ML	1	listwise	1377	5015	3638	9	0.00725745
		NonCog	Self-regulation age 9 (S)	Math Ach 9	direct	0.0511179	0.026174	1.953	0.0508198	-0.000132381	0.101613	0.0511179	0.0526291	0.0525694	1	7644.21	7670.35	1	0	5	0	0	0	1	TRUE	ML	1	listwise	1377	5015	3638	9	0.0722476
		NonCog	Self-regulation age 9 (S)	Math Ach 9	total	0.0639481	0.0265453	2.40902	0.0159956	0.0107648	0.116614	0.0639481	0.0658386	0.065764	1	7644.21	7670.35	1	0	5	0	0	0	1	TRUE	ML	1	listwise	1377	5015	3638	9	0.0249658
		EA	Self-regulation age 9 (S)	Overall (E&M) Ach 9	indirect	0.0119663	0.00474753	2.52053	0.0117179	0.00298393	0.0215517	0.0119663	0.0123265	0.0124144	1	7474.34	7500.42	1	0	5	0	0	1.13312e-17	1	TRUE	ML	1	listwise	1362	5015	3653	9	0.0186569
		EA	Self-regulation age 9 (S)	Overall (E&M) Ach 9	direct	0.20028	0.0248537	8.05836	6.66134e-16	0.153081	0.24862	0.20028	0.20631	0.207781	1	7474.34	7500.42	1	0	5	0	0	1.13312e-17	1	TRUE	ML	1	listwise	1362	5015	3653	9	2.15737e-15
		EA	Self-regulation age 9 (S)	Overall (E&M) Ach 9	total	0.212246	0.025174	8.43119	0	0.16172	0.261095	0.212246	0.218636	0.220195	1	7474.34	7500.42	1	0	5	0	0	1.13312e-17	1	TRUE	ML	1	listwise	1362	5015	3653	9	0
		Cog	Self-regulation age 9 (S)	Overall (E&M) Ach 9	indirect	0.00609699	0.00487304	1.25117	0.210873	-0.00271229	0.0168072	0.00609699	0.0063354	0.00632532	1	7453.14	7479.23	1	0	5	0	0	5.06745e-17	1	TRUE	ML	1	listwise	1362	5015	3653	9	0.254872
		Cog	Self-regulation age 9 (S)	Overall (E&M) Ach 9	direct	0.236967	0.0245345	9.65853	0	0.189372	0.28977	0.236967	0.246233	0.245842	1	7453.14	7479.23	1	0	5	0	0	5.06745e-17	1	TRUE	ML	1	listwise	1362	5015	3653	9	0
		Cog	Self-regulation age 9 (S)	Overall (E&M) Ach 9	total	0.243064	0.0250577	9.70019	0	0.192955	0.29529	0.243064	0.252569	0.252167	1	7453.14	7479.23	1	0	5	0	0	5.06745e-17	1	TRUE	ML	1	listwise	1362	5015	3653	9	0
		NonCog	Self-regulation age 9 (S)	Overall (E&M) Ach 9	indirect	0.0137875	0.00519242	2.65531	0.00792364	0.00414578	0.0249117	0.0137875	0.0143227	0.0143038	1	7527.77	7553.85	1	0	5	0	0	0	1	TRUE	ML	1	listwise	1362	5015	3653	9	0.0130988
		NonCog	Self-regulation age 9 (S)	Overall (E&M) Ach 9	direct	0.0626002	0.0255715	2.44805	0.0143633	0.0098577	0.112407	0.0626002	0.0650302	0.0649445	1	7527.77	7553.85	1	0	5	0	0	0	1	TRUE	ML	1	listwise	1362	5015	3653	9	0.0225913
		NonCog	Self-regulation age 9 (S)	Overall (E&M) Ach 9	total	0.0763876	0.0259596	2.94255	0.00325518	0.0217199	0.126949	0.0763876	0.0793528	0.0792483	1	7527.77	7553.85	1	0	5	0	0	0	1	TRUE	ML	1	listwise	1362	5015	3653	9	0.00587913
		EA	Self-regulation age 9 (S)	Science Ach 9	indirect	0.0109301	0.00414301	2.63821	0.00833457	0.0036336	0.0196131	0.0109301	0.011413	0.0114632	1	7480.39	7506.48	1	0	5	0	0	1.60247e-17	1	TRUE	ML	1	listwise	1362	5015	3653	9	0.0136987
		EA	Self-regulation age 9 (S)	Science Ach 9	direct	0.186773	0.0253263	7.37466	1.64757e-13	0.135613	0.237629	0.186773	0.195024	0.195882	1	7480.39	7506.48	1	0	5	0	0	1.60247e-17	1	TRUE	ML	1	listwise	1362	5015	3653	9	4.48908e-13
		EA	Self-regulation age 9 (S)	Science Ach 9	total	0.197703	0.025737	7.68165	1.57652e-14	0.146341	0.249488	0.197703	0.206437	0.207346	1	7480.39	7506.48	1	0	5	0	0	1.60247e-17	1	TRUE	ML	1	listwise	1362	5015	3653	9	4.66086e-14
		Cog	Self-regulation age 9 (S)	Science Ach 9	indirect	0.0054273	0.0038708	1.40211	0.160881	-0.00134017	0.014591	0.0054273	0.00570977	0.00569202	1	7461.62	7487.71	1	0	5	0	0	0	1	TRUE	ML	1	listwise	1362	5015	3653	9	0.199006
		Cog	Self-regulation age 9 (S)	Science Ach 9	direct	0.225156	0.0249977	9.00707	0	0.174306	0.275342	0.225156	0.236874	0.236138	1	7461.62	7487.71	1	0	5	0	0	0	1	TRUE	ML	1	listwise	1362	5015	3653	9	0
		Cog	Self-regulation age 9 (S)	Science Ach 9	total	0.230583	0.0252379	9.1364	0	0.180724	0.281064	0.230583	0.242584	0.24183	1	7461.62	7487.71	1	0	5	0	0	0	1	TRUE	ML	1	listwise	1362	5015	3653	9	0
		NonCog	Self-regulation age 9 (S)	Science Ach 9	indirect	0.0123951	0.00437461	2.83341	0.00460543	0.00517476	0.0218542	0.0123951	0.0130078	0.0129996	1	7528.26	7554.34	1	0	5	0	0	5.66558e-18	1	TRUE	ML	1	listwise	1362	5015	3653	9	0.00796448
		NonCog	Self-regulation age 9 (S)	Science Ach 9	direct	0.0558271	0.0256552	2.17606	0.029551	0.00544392	0.107201	0.0558271	0.0585868	0.05855	1	7528.26	7554.34	1	0	5	0	0	5.66558e-18	1	TRUE	ML	1	listwise	1362	5015	3653	9	0.0440945
		NonCog	Self-regulation age 9 (S)	Science Ach 9	total	0.0682222	0.0257467	2.64974	0.00805528	0.0165152	0.119586	0.0682222	0.0715946	0.0715497	1	7528.26	7554.34	1	0	5	0	0	5.66558e-18	1	TRUE	ML	1	listwise	1362	5015	3653	9	0.0132856
		EA	Self-regulation age 9 (T)	English Ach 9	indirect	0.0144031	0.00753755	1.91085	0.0560238	-0.000364172	0.0295889	0.0144031	0.0150345	0.0150636	1	7466.88	7493.1	1	0	5	0	0	4.53247e-17	1	TRUE	ML	1	listwise	1399	5014	3615	9	0.0789653
		EA	Self-regulation age 9 (T)	English Ach 9	direct	0.198272	0.0238006	8.33054	0	0.153797	0.245829	0.198272	0.206962	0.207364	1	7466.88	7493.1	1	0	5	0	0	4.53247e-17	1	TRUE	ML	1	listwise	1399	5014	3615	9	0
		EA	Self-regulation age 9 (T)	English Ach 9	total	0.212675	0.0252889	8.4098	0	0.164963	0.261955	0.212675	0.221997	0.222428	1	7466.88	7493.1	1	0	5	0	0	4.53247e-17	1	TRUE	ML	1	listwise	1399	5014	3615	9	0
		Cog	Self-regulation age 9 (T)	English Ach 9	indirect	0.0137445	0.00759474	1.80973	0.070337	-0.000599261	0.0290514	0.0137445	0.01434	0.0143748	1	7458.33	7484.55	1	0	5	0	0	1.13312e-17	1	TRUE	ML	1	listwise	1399	5014	3615	9	0.096392
		Cog	Self-regulation age 9 (T)	English Ach 9	direct	0.210742	0.0253278	8.32058	0	0.160368	0.262625	0.210742	0.219873	0.220406	1	7458.33	7484.55	1	0	5	0	0	1.13312e-17	1	TRUE	ML	1	listwise	1399	5014	3615	9	0
		Cog	Self-regulation age 9 (T)	English Ach 9	total	0.224486	0.0261174	8.59529	0	0.172555	0.275797	0.224486	0.234213	0.234781	1	7458.33	7484.55	1	0	5	0	0	1.13312e-17	1	TRUE	ML	1	listwise	1399	5014	3615	9	0
		NonCog	Self-regulation age 9 (T)	English Ach 9	indirect	0.0166807	0.00751234	2.22044	0.0263887	0.00188682	0.0310637	0.0166807	0.0175464	0.0174457	1	7523.19	7549.41	1	0	5	0	0	0	1	TRUE	ML	1	listwise	1399	5014	3615	9	0.0396248
		NonCog	Self-regulation age 9 (T)	English Ach 9	direct	0.0754473	0.0247667	3.04632	0.00231665	0.0253557	0.123446	0.0754473	0.0793628	0.0789072	1	7523.19	7549.41	1	0	5	0	0	0	1	TRUE	ML	1	listwise	1399	5014	3615	9	0.00427066
		NonCog	Self-regulation age 9 (T)	English Ach 9	total	0.092128	0.0258081	3.56973	0.000357351	0.0389252	0.142484	0.092128	0.0969092	0.0963529	1	7523.19	7549.41	1	0	5	0	0	0	1	TRUE	ML	1	listwise	1399	5014	3615	9	0.000749963
		EA	Self-regulation age 9 (T)	Math Ach 9	indirect	0.0122162	0.00651419	1.87532	0.0607481	-0.00068944	0.0255131	0.0122162	0.0125155	0.0125097	1	7555.41	7581.61	1	6.1906e-13	5	0	0	1.13312e-17	1	TRUE	ML	1	listwise	1394	5014	3620	9	0.084952
		EA	Self-regulation age 9 (T)	Math Ach 9	direct	0.181488	0.0249372	7.27779	3.39284e-13	0.131681	0.230854	0.181488	0.185935	0.185848	1	7555.41	7581.61	1	6.1906e-13	5	0	0	1.13312e-17	1	TRUE	ML	1	listwise	1394	5014	3620	9	9.08797e-13
		EA	Self-regulation age 9 (T)	Math Ach 9	total	0.193704	0.0253815	7.6317	2.30926e-14	0.141487	0.244092	0.193704	0.19845	0.198358	1	7555.41	7581.61	1	6.1906e-13	5	0	0	1.13312e-17	1	TRUE	ML	1	listwise	1394	5014	3620	9	6.70204e-14
		Cog	Self-regulation age 9 (T)	Math Ach 9	indirect	0.0111653	0.00666331	1.67565	0.0938077	-0.00154941	0.0254339	0.0111653	0.0114387	0.0114336	1	7536.76	7562.96	1	0	5	0	0	2.26623e-17	1	TRUE	ML	1	listwise	1394	5014	3620	9	0.124814
		Cog	Self-regulation age 9 (T)	Math Ach 9	direct	0.211354	0.0235222	8.98528	0	0.163791	0.256824	0.211354	0.216529	0.216432	1	7536.76	7562.96	1	0	5	0	0	2.26623e-17	1	TRUE	ML	1	listwise	1394	5014	3620	9	0
		Cog	Self-regulation age 9 (T)	Math Ach 9	total	0.222519	0.0239921	9.27468	0	0.173742	0.268245	0.222519	0.227967	0.227865	1	7536.76	7562.96	1	0	5	0	0	2.26623e-17	1	TRUE	ML	1	listwise	1394	5014	3620	9	0
		NonCog	Self-regulation age 9 (T)	Math Ach 9	indirect	0.0151932	0.00705484	2.15358	0.0312732	0.00142054	0.0299487	0.0151932	0.0156796	0.0155582	1	7600.29	7626.49	1	0	5	0	0	9.08262e-17	1	TRUE	ML	1	listwise	1394	5014	3620	9	0.0465845
		NonCog	Self-regulation age 9 (T)	Math Ach 9	direct	0.0606894	0.024918	2.43556	0.0148686	0.0122458	0.110149	0.0606894	0.0626326	0.0621474	1	7600.29	7626.49	1	0	5	0	0	9.08262e-17	1	TRUE	ML	1	listwise	1394	5014	3620	9	0.0233089
		NonCog	Self-regulation age 9 (T)	Math Ach 9	total	0.0758825	0.0253803	2.98982	0.00279138	0.0257824	0.124464	0.0758825	0.0783123	0.0777056	1	7600.29	7626.49	1	0	5	0	0	9.08262e-17	1	TRUE	ML	1	listwise	1394	5014	3620	9	0.00506071
		EA	Self-regulation age 9 (T)	Overall (E&M) Ach 9	indirect	0.0141378	0.00749408	1.88654	0.0592228	-0.000105372	0.0297926	0.0141378	0.0146396	0.0146413	1	7398.25	7424.4	1	0	5	0	0	9.06493e-17	1	TRUE	ML	1	listwise	1379	5014	3635	9	0.0832273
		EA	Self-regulation age 9 (T)	Overall (E&M) Ach 9	direct	0.203166	0.0246288	8.24915	2.22045e-16	0.15571	0.252216	0.203166	0.210376	0.210402	1	7398.25	7424.4	1	0	5	0	0	9.06493e-17	1	TRUE	ML	1	listwise	1379	5014	3635	9	7.44502e-16
		EA	Self-regulation age 9 (T)	Overall (E&M) Ach 9	total	0.217304	0.0260361	8.34626	0	0.166185	0.270769	0.217304	0.225016	0.225043	1	7398.25	7424.4	1	0	5	0	0	9.06493e-17	1	TRUE	ML	1	listwise	1379	5014	3635	9	0
		Cog	Self-regulation age 9 (T)	Overall (E&M) Ach 9	indirect	0.0138277	0.00771108	1.79323	0.0729364	-0.000478876	0.028186	0.0138277	0.014315	0.0143202	1	7379.78	7405.93	1	0	5	0	0	0	1	TRUE	ML	1	listwise	1379	5014	3635	9	0.0993636
		Cog	Self-regulation age 9 (T)	Overall (E&M) Ach 9	direct	0.228399	0.0245724	9.29496	0	0.177058	0.276614	0.228399	0.236448	0.236533	1	7379.78	7405.93	1	0	5	0	0	0	1	TRUE	ML	1	listwise	1379	5014	3635	9	0
		Cog	Self-regulation age 9 (T)	Overall (E&M) Ach 9	total	0.242227	0.0258193	9.38164	0	0.190052	0.291087	0.242227	0.250763	0.250853	1	7379.78	7405.93	1	0	5	0	0	0	1	TRUE	ML	1	listwise	1379	5014	3635	9	0
		NonCog	Self-regulation age 9 (T)	Overall (E&M) Ach 9	indirect	0.0165895	0.00790782	2.09786	0.0359177	0.00125509	0.0319635	0.0165895	0.0173187	0.0171803	1	7457.01	7483.15	1	0	5	0	0	0	1	TRUE	ML	1	listwise	1379	5014	3635	9	0.0530391
		NonCog	Self-regulation age 9 (T)	Overall (E&M) Ach 9	direct	0.0715766	0.0242737	2.94873	0.00319085	0.0241703	0.119277	0.0715766	0.0747227	0.0741256	1	7457.01	7483.15	1	0	5	0	0	0	1	TRUE	ML	1	listwise	1379	5014	3635	9	0.00577025
		NonCog	Self-regulation age 9 (T)	Overall (E&M) Ach 9	total	0.0881661	0.0256923	3.43161	0.000600002	0.0374968	0.139285	0.0881661	0.0920414	0.0913058	1	7457.01	7483.15	1	0	5	0	0	0	1	TRUE	ML	1	listwise	1379	5014	3635	9	0.00124636
		EA	Self-regulation age 9 (T)	Science Ach 9	indirect	0.0091633	0.0056581	1.6195	0.105339	-0.00218865	0.0211694	0.0091633	0.00963496	0.00961955	1	7395.99	7422.14	1	0	5	0	0	0	1	TRUE	ML	1	listwise	1379	5014	3635	9	0.138094
		EA	Self-regulation age 9 (T)	Science Ach 9	direct	0.196079	0.0257133	7.62559	2.42029e-14	0.149416	0.247062	0.196079	0.206172	0.205842	1	7395.99	7422.14	1	0	5	0	0	0	1	TRUE	ML	1	listwise	1379	5014	3635	9	7.00998e-14
		EA	Self-regulation age 9 (T)	Science Ach 9	total	0.205243	0.0262853	7.80827	5.77316e-15	0.155489	0.256012	0.205243	0.215807	0.215462	1	7395.99	7422.14	1	0	5	0	0	0	1	TRUE	ML	1	listwise	1379	5014	3635	9	1.76162e-14
		Cog	Self-regulation age 9 (T)	Science Ach 9	indirect	0.00907787	0.00587149	1.54609	0.122082	-0.00152796	0.0220211	0.00907787	0.00954514	0.00952987	1	7377.55	7403.7	1	1.2248e-12	5	0	0	0	1	TRUE	ML	1	listwise	1379	5014	3635	9	0.156024
		Cog	Self-regulation age 9 (T)	Science Ach 9	direct	0.222253	0.0259125	8.57706	0	0.16925	0.272368	0.222253	0.233693	0.23332	1	7377.55	7403.7	1	1.2248e-12	5	0	0	0	1	TRUE	ML	1	listwise	1379	5014	3635	9	0
		Cog	Self-regulation age 9 (T)	Science Ach 9	total	0.231331	0.0259225	8.92396	0	0.17915	0.280012	0.231331	0.243239	0.242849	1	7377.55	7403.7	1	1.2248e-12	5	0	0	0	1	TRUE	ML	1	listwise	1379	5014	3635	9	0
		NonCog	Self-regulation age 9 (T)	Science Ach 9	indirect	0.0114481	0.00576085	1.98722	0.0468983	4.41207e-05	0.0223944	0.0114481	0.0120976	0.0120181	1	7449.6	7475.74	1	0	5	0	0	0	1	TRUE	ML	1	listwise	1379	5014	3635	9	0.0672334
		NonCog	Self-regulation age 9 (T)	Science Ach 9	direct	0.069781	0.0246398	2.83205	0.00462513	0.0198641	0.116577	0.069781	0.0737403	0.0732555	1	7449.6	7475.74	1	0	5	0	0	0	1	TRUE	ML	1	listwise	1379	5014	3635	9	0.00798886
		NonCog	Self-regulation age 9 (T)	Science Ach 9	total	0.0812291	0.0251341	3.23183	0.00123001	0.0309169	0.127657	0.0812291	0.085838	0.0852735	1	7449.6	7475.74	1	0	5	0	0	0	1	TRUE	ML	1	listwise	1379	5014	3635	9	0.00242429
		EA	Time spent on maths (S)	GCSE English 16	indirect	0.0229014	0.00572719	3.99871	6.36887e-05	0.0117061	0.0352583	0.0229014	0.0241418	0.0237993	1	8353.49	8380.09	1	0	5	0	0	1.4164e-18	1	TRUE	ML	1	listwise	1511	5016	3505	16	0.000117579
		EA	Time spent on maths (S)	GCSE English 16	direct	0.00111454	0.0238163	0.0467972	0.962675	-0.045187	0.0463078	0.00111454	0.00117491	0.00115824	1	8353.49	8380.09	1	0	5	0	0	1.4164e-18	1	TRUE	ML	1	listwise	1511	5016	3505	16	0.974409
		EA	Time spent on maths (S)	GCSE English 16	total	0.0240159	0.0245664	0.977593	0.328276	-0.0234443	0.0720228	0.0240159	0.0253168	0.0249575	1	8353.49	8380.09	1	0	5	0	0	1.4164e-18	1	TRUE	ML	1	listwise	1511	5016	3505	16	0.423127
		Cog	Time spent on maths (S)	GCSE English 16	indirect	0.0315651	0.00634207	4.97711	6.45415e-07	0.0199593	0.0439673	0.0315651	0.0323409	0.0328028	1	8335.51	8362.11	1	6.71019e-13	5	0	0	1.77049e-18	1	TRUE	ML	1	listwise	1511	5016	3505	16	1.30827e-06
		Cog	Time spent on maths (S)	GCSE English 16	direct	-0.0346809	0.0266074	-1.30343	0.192427	-0.0848639	0.016611	-0.0346809	-0.0355332	-0.0360407	1	8335.51	8362.11	1	6.71019e-13	5	0	0	1.77049e-18	1	TRUE	ML	1	listwise	1511	5016	3505	16	0.262999
		Cog	Time spent on maths (S)	GCSE English 16	total	-0.00311574	0.0268895	-0.115872	0.907754	-0.0535216	0.0476759	-0.00311574	-0.00319231	-0.0032379	1	8335.51	8362.11	1	6.71019e-13	5	0	0	1.77049e-18	1	TRUE	ML	1	listwise	1511	5016	3505	16	0.940678
		NonCog	Time spent on maths (S)	GCSE English 16	indirect	0.0090644	0.00513323	1.76583	0.0774246	-0.000779559	0.0197151	0.0090644	0.00932095	0.00941981	1	8370.46	8397.07	1	6.71019e-13	5	0	0	0	1	TRUE	ML	1	listwise	1511	5016	3505	16	0.112074
		NonCog	Time spent on maths (S)	GCSE English 16	direct	0.0382031	0.0240648	1.58751	0.112397	-0.00967509	0.0840362	0.0382031	0.0392844	0.039701	1	8370.46	8397.07	1	6.71019e-13	5	0	0	0	1	TRUE	ML	1	listwise	1511	5016	3505	16	0.158121
		NonCog	Time spent on maths (S)	GCSE English 16	total	0.0472675	0.0248058	1.9055	0.0567146	-0.000271549	0.0942005	0.0472675	0.0486054	0.0491208	1	8370.46	8397.07	1	6.71019e-13	5	0	0	0	1	TRUE	ML	1	listwise	1511	5016	3505	16	0.0845435
		EA	Time spent on maths (S)	GCSE Math 16	indirect	0.0278601	0.00816661	3.41147	0.000646139	0.0129084	0.0449724	0.0278601	0.0288116	0.028805	1	6828.67	6854.42	1	0	5	0	0	0	1	TRUE	ML	1	listwise	1274	5016	3742	16	0.00114192
		EA	Time spent on maths (S)	GCSE Math 16	direct	0.279389	0.0235772	11.85	0	0.232821	0.325553	0.279389	0.288931	0.288865	1	6828.67	6854.42	1	0	5	0	0	0	1	TRUE	ML	1	listwise	1274	5016	3742	16	0
		EA	Time spent on maths (S)	GCSE Math 16	total	0.307249	0.0241844	12.7045	0	0.259453	0.35579	0.307249	0.317742	0.31767	1	6828.67	6854.42	1	0	5	0	0	0	1	TRUE	ML	1	listwise	1274	5016	3742	16	0
		Cog	Time spent on maths (S)	GCSE Math 16	indirect	0.0413288	0.00857783	4.8181	1.44932e-06	0.0258437	0.0598848	0.0413288	0.0411301	0.0427305	1	6881.95	6907.7	1	0	5	0	0	4.53247e-17	1	TRUE	ML	1	listwise	1274	5016	3742	16	2.86994e-06
		Cog	Time spent on maths (S)	GCSE Math 16	direct	0.19717	0.0271255	7.26881	3.62599e-13	0.145824	0.251212	0.19717	0.196222	0.203857	1	6881.95	6907.7	1	0	5	0	0	4.53247e-17	1	TRUE	ML	1	listwise	1274	5016	3742	16	9.88906e-13
		Cog	Time spent on maths (S)	GCSE Math 16	total	0.238499	0.027196	8.76962	0	0.185858	0.294796	0.238499	0.237352	0.246588	1	6881.95	6907.7	1	0	5	0	0	4.53247e-17	1	TRUE	ML	1	listwise	1274	5016	3742	16	0
		NonCog	Time spent on maths (S)	GCSE Math 16	indirect	0.0102967	0.00873442	1.17887	0.23845	-0.00613229	0.0274462	0.0102967	0.0104098	0.010646	1	6919.95	6945.7	1	0	5	0	0	0	1	TRUE	ML	1	listwise	1274	5016	3742	16	0.316877
		NonCog	Time spent on maths (S)	GCSE Math 16	direct	0.171333	0.0264407	6.47991	9.17768e-11	0.119595	0.223017	0.171333	0.173215	0.177144	1	6919.95	6945.7	1	0	5	0	0	0	1	TRUE	ML	1	listwise	1274	5016	3742	16	2.08584e-10
		NonCog	Time spent on maths (S)	GCSE Math 16	total	0.18163	0.0275421	6.59462	4.26343e-11	0.12843	0.235392	0.18163	0.183625	0.18779	1	6919.95	6945.7	1	0	5	0	0	0	1	TRUE	ML	1	listwise	1274	5016	3742	16	9.95354e-11
		EA	Time spent on maths (S)	GCSE Science 16	indirect	0.0115167	0.0041488	2.77592	0.0055046	0.00512086	0.0206524	0.0115167	0.0122389	0.0121136	1	7319.88	7345.93	1	0	5	0	0	0	1	TRUE	ML	1	listwise	1353	5016	3663	16	0.00919988
		EA	Time spent on maths (S)	GCSE Science 16	direct	0.29452	0.0223968	13.1501	0	0.250752	0.3398	0.29452	0.31299	0.309784	1	7319.88	7345.93	1	0	5	0	0	0	1	TRUE	ML	1	listwise	1353	5016	3663	16	0
		EA	Time spent on maths (S)	GCSE Science 16	total	0.306037	0.0223166	13.7134	0	0.262176	0.352519	0.306037	0.325228	0.321898	1	7319.88	7345.93	1	0	5	0	0	0	1	TRUE	ML	1	listwise	1353	5016	3663	16	0
		Cog	Time spent on maths (S)	GCSE Science 16	indirect	0.0168386	0.00503491	3.34437	0.00082471	0.00826182	0.0284295	0.0168386	0.0171381	0.0177113	1	7403.04	7429.09	1	0	5	0	0	0	1	TRUE	ML	1	listwise	1353	5016	3663	16	0.00144898
		Cog	Time spent on maths (S)	GCSE Science 16	direct	0.181241	0.0238407	7.60216	2.90878e-14	0.136286	0.229134	0.181241	0.184464	0.190634	1	7403.04	7429.09	1	0	5	0	0	0	1	TRUE	ML	1	listwise	1353	5016	3663	16	8.17457e-14
		Cog	Time spent on maths (S)	GCSE Science 16	total	0.198079	0.0239546	8.26896	2.22045e-16	0.150758	0.247407	0.198079	0.201602	0.208345	1	7403.04	7429.09	1	0	5	0	0	0	1	TRUE	ML	1	listwise	1353	5016	3663	16	6.83214e-16
		NonCog	Time spent on maths (S)	GCSE Science 16	indirect	0.00551345	0.00384391	1.43434	0.151476	-0.0012757	0.0138543	0.00551345	0.00570559	0.0057992	1	7405.33	7431.38	1	0	5	0	0	0	1	TRUE	ML	1	listwise	1353	5016	3663	16	0.210384
		NonCog	Time spent on maths (S)	GCSE Science 16	direct	0.212321	0.0246629	8.60892	0	0.16323	0.260724	0.212321	0.219721	0.223325	1	7405.33	7431.38	1	0	5	0	0	0	1	TRUE	ML	1	listwise	1353	5016	3663	16	0
		NonCog	Time spent on maths (S)	GCSE Science 16	total	0.217835	0.0250716	8.68851	0	0.167854	0.267242	0.217835	0.225426	0.229124	1	7405.33	7431.38	1	0	5	0	0	0	1	TRUE	ML	1	listwise	1353	5016	3663	16	0
		EA	Total school engagement (S)	GCSE English 16	indirect	0.000865353	0.00128523	0.673304	0.500754	-0.00115869	0.00417241	0.000865353	0.000910677	0.000897503	1	8409	8435.58	1	0	5	0	0	1.4164e-18	1	TRUE	ML	1	listwise	1503	5016	3513	16	0.594367
		EA	Total school engagement (S)	GCSE English 16	direct	0.0230325	0.0248047	0.928551	0.353122	-0.0255623	0.0698018	0.0230325	0.0242388	0.0238882	1	8409	8435.58	1	0	5	0	0	1.4164e-18	1	TRUE	ML	1	listwise	1503	5016	3513	16	0.448408
		EA	Total school engagement (S)	GCSE English 16	total	0.0238978	0.0248868	0.960262	0.336923	-0.0249024	0.0705688	0.0238978	0.0251495	0.0247857	1	8409	8435.58	1	0	5	0	0	1.4164e-18	1	TRUE	ML	1	listwise	1503	5016	3513	16	0.431717
		Cog	Total school engagement (S)	GCSE English 16	indirect	0.001685	0.0018588	0.906501	0.364671	-0.00158798	0.00610221	0.001685	0.00172589	0.00174761	1	8405.96	8432.53	1	2.0024e-12	5	0	0	1.49509e-09	1	TRUE	ML	1	listwise	1503	5016	3513	16	0.461466
		Cog	Total school engagement (S)	GCSE English 16	direct	-0.00410673	0.025444	-0.161403	0.871776	-0.0524751	0.0498512	-0.00410673	-0.00420639	-0.00425931	1	8405.96	8432.53	1	2.0024e-12	5	0	0	1.49509e-09	1	TRUE	ML	1	listwise	1503	5016	3513	16	0.914736
		Cog	Total school engagement (S)	GCSE English 16	total	-0.00242173	0.0254579	-0.0951269	0.924214	-0.0495497	0.0518915	-0.00242173	-0.00248049	-0.0025117	1	8405.96	8432.53	1	2.0024e-12	5	0	0	1.49509e-09	1	TRUE	ML	1	listwise	1503	5016	3513	16	0.950349
		NonCog	Total school engagement (S)	GCSE English 16	indirect	0.000323547	0.00103001	0.314121	0.75343	-0.00169587	0.00288053	0.000323547	0.000330917	0.000335567	1	8407.94	8434.52	1	2.0024e-12	5	0	0	1.99613e-08	1	TRUE	ML	1	listwise	1503	5016	3513	16	0.809414
		NonCog	Total school engagement (S)	GCSE English 16	direct	0.0464642	0.0251749	1.84565	0.0649425	0.000139311	0.0982337	0.0464642	0.0475226	0.0481905	1	8407.94	8434.52	1	2.0024e-12	5	0	0	1.99613e-08	1	TRUE	ML	1	listwise	1503	5016	3513	16	0.095856
		NonCog	Total school engagement (S)	GCSE English 16	total	0.0467878	0.0251757	1.85845	0.0631051	0.000728546	0.0990553	0.0467878	0.0478535	0.048526	1	8407.94	8434.52	1	2.0024e-12	5	0	0	1.99613e-08	1	TRUE	ML	1	listwise	1503	5016	3513	16	0.093489
		EA	Total school engagement (S)	GCSE Math 16	indirect	0.00159984	0.00202917	0.788422	0.43045	-0.00178554	0.00681025	0.00159984	0.00165259	0.00165244	1	6965.69	6991.41	1	5.63105e-13	5	0	0	1.04714e-08	1	TRUE	ML	1	listwise	1268	5016	3748	16	0.529593
		EA	Total school engagement (S)	GCSE Math 16	direct	0.306947	0.0251753	12.1924	0	0.257728	0.354452	0.306947	0.317067	0.317038	1	6965.69	6991.41	1	5.63105e-13	5	0	0	1.04714e-08	1	TRUE	ML	1	listwise	1268	5016	3748	16	0
		EA	Total school engagement (S)	GCSE Math 16	total	0.308546	0.0250727	12.3061	0	0.260667	0.356328	0.308546	0.31872	0.318691	1	6965.69	6991.41	1	5.63105e-13	5	0	0	1.04714e-08	1	TRUE	ML	1	listwise	1268	5016	3748	16	0
		Cog	Total school engagement (S)	GCSE Math 16	indirect	0.00357662	0.00262507	1.36248	0.173045	-0.000244012	0.0104439	0.00357662	0.00356185	0.00369421	1	7025.69	7051.42	1	0	5	0	0	0	1	TRUE	ML	1	listwise	1268	5016	3748	16	0.238135
		Cog	Total school engagement (S)	GCSE Math 16	direct	0.234613	0.0264392	8.87368	0	0.180683	0.284501	0.234613	0.233644	0.242327	1	7025.69	7051.42	1	0	5	0	0	0	1	TRUE	ML	1	listwise	1268	5016	3748	16	0
		Cog	Total school engagement (S)	GCSE Math 16	total	0.23819	0.0263837	9.02793	0	0.183801	0.288618	0.23819	0.237206	0.246021	1	7025.69	7051.42	1	0	5	0	0	0	1	TRUE	ML	1	listwise	1268	5016	3748	16	0
		NonCog	Total school engagement (S)	GCSE Math 16	indirect	-0.000177554	0.00229522	-0.0773584	0.938338	-0.00501933	0.00471927	-0.000177554	-0.000178595	-0.000183392	1	7057.1	7082.82	1	1.12621e-12	5	0	0	2.01358e-08	1	TRUE	ML	1	listwise	1268	5016	3748	16	0.959119
		NonCog	Total school engagement (S)	GCSE Math 16	direct	0.183939	0.0277943	6.61786	3.64426e-11	0.127578	0.237343	0.183939	0.185018	0.189986	1	7057.1	7082.82	1	1.12621e-12	5	0	0	2.01358e-08	1	TRUE	ML	1	listwise	1268	5016	3748	16	8.58644e-11
		NonCog	Total school engagement (S)	GCSE Math 16	total	0.183761	0.0278792	6.59134	4.35876e-11	0.128573	0.236976	0.183761	0.184839	0.189803	1	7057.1	7082.82	1	1.12621e-12	5	0	0	2.01358e-08	1	TRUE	ML	1	listwise	1268	5016	3748	16	1.01563e-10
		EA	Total school engagement (S)	GCSE Science 16	indirect	0.00214262	0.00270691	0.791536	0.428631	-0.0032896	0.00800745	0.00214262	0.00227483	0.00225167	1	7367.15	7393.18	1	0	5	0	0	4.62251e-12	1	TRUE	ML	1	listwise	1347	5016	3669	16	0.52863
		EA	Total school engagement (S)	GCSE Science 16	direct	0.304198	0.0230343	13.2063	0	0.257704	0.350046	0.304198	0.322969	0.319681	1	7367.15	7393.18	1	0	5	0	0	4.62251e-12	1	TRUE	ML	1	listwise	1347	5016	3669	16	0
		EA	Total school engagement (S)	GCSE Science 16	total	0.306341	0.0228828	13.3874	0	0.260699	0.350843	0.306341	0.325244	0.321933	1	7367.15	7393.18	1	0	5	0	0	4.62251e-12	1	TRUE	ML	1	listwise	1347	5016	3669	16	0
		Cog	Total school engagement (S)	GCSE Science 16	indirect	0.00497294	0.00302358	1.64472	0.100027	0.000136053	0.0116203	0.00497294	0.00506493	0.00522606	1	7460.63	7486.66	1	0	5	0	0	1.26686e-17	1	TRUE	ML	1	listwise	1347	5016	3669	16	0.141715
		Cog	Total school engagement (S)	GCSE Science 16	direct	0.192872	0.0242656	7.94835	1.9984e-15	0.148132	0.242041	0.192872	0.196439	0.202689	1	7460.63	7486.66	1	0	5	0	0	1.26686e-17	1	TRUE	ML	1	listwise	1347	5016	3669	16	5.83475e-15
		Cog	Total school engagement (S)	GCSE Science 16	total	0.197845	0.0242532	8.15748	4.44089e-16	0.153392	0.246079	0.197845	0.201504	0.207915	1	7460.63	7486.66	1	0	5	0	0	1.26686e-17	1	TRUE	ML	1	listwise	1347	5016	3669	16	1.33561e-15
		NonCog	Total school engagement (S)	GCSE Science 16	indirect	0.000388337	0.00278978	0.1392	0.889292	-0.00485983	0.00623022	0.000388337	0.000400021	0.000408103	1	7447.31	7473.33	1	0	5	0	0	1.98811e-12	1	TRUE	ML	1	listwise	1347	5016	3669	16	0.927899
		NonCog	Total school engagement (S)	GCSE Science 16	direct	0.218171	0.0254898	8.55915	0	0.164436	0.267359	0.218171	0.224735	0.229276	1	7447.31	7473.33	1	0	5	0	0	1.98811e-12	1	TRUE	ML	1	listwise	1347	5016	3669	16	0
		NonCog	Total school engagement (S)	GCSE Science 16	total	0.21856	0.0255596	8.55097	0	0.164145	0.268109	0.21856	0.225135	0.229684	1	7447.31	7473.33	1	0	5	0	0	1.98811e-12	1	TRUE	ML	1	listwise	1347	5016	3669	16	0
		Note: E&M: English and Maths; E&M&S: English, Maths and Science; Ach 7: a composite mean score of academic performance at age 7; Ach 9: a composite mean score at age 9; Ach 12: a composite mean score at age 12; Ach 16: mean GCSE grade across subjects (English, Maths, and Science); EA: educational attainment polygenic score; Cog: cognitive polygenic score; NonCog: non-cognitive polygenic score; T:…

## Sheet: Supplementary Data 8
		Supplementary Data 8. Mediation model estimates (individual Noncognitive skill measures) for the prediction from EA PGS on overall academic achievement over development.
		GPS	Mediator	EduAch	label	estimate	std.error	statistic	p.value	conf.low	conf.high	std.lv	std.all	std.nox	agfi	AIC	BIC	cfi	chisq	npar	rmsea	rmsea.conf.high	srmr	tli	converged	estimator	ngroups	missing_method	nobs	norig	nexcluded	Age	P.value_FDRcorrected
		EA	Academic perceived ability (P)	Overall (E&M&S) Ach 9	indirect	0.07	0.01	4.72776	0	0.04	0.09	0.07	0.07	0.07	1	6717.34	6743.32	1	0	5	0	0	0	1	1	ML	1	listwise	1333	5015	3682	9	5.11033e-06
		EA	Academic perceived ability (P)	Overall (E&M&S) Ach 9	direct	0.16	0.02	7.11501	0	0.11	0.2	0.16	0.16	0.16	1	6717.34	6743.32	1	0	5	0	0	0	1	1	ML	1	listwise	1333	5015	3682	9	2.95e-12
		EA	Academic perceived ability (P)	Overall (E&M&S) Ach 9	total	0.22	0.03	8.86556	0	0.17	0.27	0.22	0.23	0.23	1	6717.34	6743.32	1	0	5	0	0	0	1	1	ML	1	listwise	1333	5015	3682	9	0
		EA	Academic perceived ability (T)	Overall (E&M&S) Ach 9	indirect	0.18	0.02	9.48446	0	0.15	0.22	0.18	0.19	0.19	1	6083.71	6109.71	1	0	5	0	0	0	1	1	ML	1	listwise	1339	5016	3677	9	0
		EA	Academic perceived ability (T)	Overall (E&M&S) Ach 9	direct	0.04	0.02	2.61035	0.01	0.01	0.07	0.04	0.04	0.04	1	6083.71	6109.71	1	0	5	0	0	0	1	1	ML	1	listwise	1339	5016	3677	9	0.0146798
		EA	Academic perceived ability (T)	Overall (E&M&S) Ach 9	total	0.23	0.02	9.37085	0	0.18	0.27	0.23	0.24	0.24	1	6083.71	6109.71	1	0	5	0	0	0	1	1	ML	1	listwise	1339	5016	3677	9	0
		EA	Academic self-perceived ability (S)	Overall (E&M&S) Ach 9	indirect	0.03	0.01	3.22387	0	0.01	0.04	0.03	0.03	0.03	1	7157.23	7183.21	1	5.9e-13	5	0	0	0	1	1	ML	1	listwise	1332	5015	3683	9	0.00248238
		EA	Academic self-perceived ability (S)	Overall (E&M&S) Ach 9	direct	0.19	0.03	7.77696	0	0.14	0.24	0.19	0.2	0.2	1	7157.23	7183.21	1	5.9e-13	5	0	0	0	1	1	ML	1	listwise	1332	5015	3683	9	2e-14
		EA	Academic self-perceived ability (S)	Overall (E&M&S) Ach 9	total	0.22	0.03	8.45204	0	0.17	0.27	0.22	0.23	0.23	1	7157.23	7183.21	1	5.9e-13	5	0	0	0	1	1	ML	1	listwise	1332	5015	3683	9	0
		EA	Academic interest (P)	Overall (E&M&S) Ach 9	indirect	0.03	0.01	3.1255	0	0.01	0.05	0.03	0.03	0.03	1	7067.4	7093.36	1	0	5	0	0	0	1	1	ML	1	listwise	1329	5016	3687	9	0.00337701
		EA	Academic interest (P)	Overall (E&M&S) Ach 9	direct	0.19	0.02	7.88645	0	0.14	0.23	0.19	0.2	0.2	1	7067.4	7093.36	1	0	5	0	0	0	1	1	ML	1	listwise	1329	5016	3687	9	1e-14
		EA	Academic interest (P)	Overall (E&M&S) Ach 9	total	0.22	0.03	8.72213	0	0.17	0.27	0.22	0.23	0.23	1	7067.4	7093.36	1	0	5	0	0	0	1	1	ML	1	listwise	1329	5016	3687	9	0
		EA	Academic interest (T)	Overall (E&M&S) Ach 9	indirect	0.1	0.01	6.84329	0	0.07	0.13	0.1	0.1	0.1	1	6744.45	6770.44	1	0	5	0	0	0	1	1	ML	1	listwise	1337	5016	3679	9	1.984e-11
		EA	Academic interest (T)	Overall (E&M&S) Ach 9	direct	0.13	0.02	5.71786	0	0.08	0.17	0.13	0.13	0.13	1	6744.45	6770.44	1	0	5	0	0	0	1	1	ML	1	listwise	1337	5016	3679	9	2.55344e-08
		EA	Academic interest (T)	Overall (E&M&S) Ach 9	total	0.23	0.03	8.63953	0	0.17	0.28	0.23	0.23	0.23	1	6744.45	6770.44	1	0	5	0	0	0	1	1	ML	1	listwise	1337	5016	3679	9	0
		EA	Academic interest (S)	Overall (E&M&S) Ach 9	indirect	0.01	0	2.02769	0.04	0	0.02	0.01	0.01	0.01	1	7181.84	7207.77	1	0	5	0	0	0	1	1	ML	1	listwise	1321	5014	3693	9	0.0619949
		EA	Academic interest (S)	Overall (E&M&S) Ach 9	direct	0.21	0.03	8.47294	0	0.16	0.26	0.21	0.22	0.22	1	7181.84	7207.77	1	0	5	0	0	0	1	1	ML	1	listwise	1321	5014	3693	9	0
		EA	Academic interest (S)	Overall (E&M&S) Ach 9	total	0.22	0.03	8.71723	0	0.17	0.27	0.22	0.23	0.23	1	7181.84	7207.77	1	0	5	0	0	0	1	1	ML	1	listwise	1321	5014	3693	9	0
		EA	CEQ Classroom satisfaction (P)	Overall (E&M&S) Ach 9	indirect	0	0	0.246946	0.8	-0.01	0.01	0	0	0	1	7270.81	7296.8	1	5.9e-13	5	0	0	1.86872e-09	1	1	ML	1	listwise	1336	5012	3676	9	0.835436
		EA	CEQ Classroom satisfaction (P)	Overall (E&M&S) Ach 9	direct	0.22	0.03	8.55431	0	0.17	0.27	0.22	0.23	0.23	1	7270.81	7296.8	1	5.9e-13	5	0	0	1.86872e-09	1	1	ML	1	listwise	1336	5012	3676	9	0
		EA	CEQ Classroom satisfaction (P)	Overall (E&M&S) Ach 9	total	0.22	0.03	8.5443	0	0.17	0.27	0.22	0.23	0.23	1	7270.81	7296.8	1	5.9e-13	5	0	0	1.86872e-09	1	1	ML	1	listwise	1336	5012	3676	9	0
		EA	CEQ Classroom satisfaction (T)	Overall (E&M&S) Ach 9	indirect	0.01	0.01	0.861671	0.39	-0.01	0.02	0.01	0.01	0.01	1	7320.58	7346.59	1	0	5	0	0	5.79e-12	1	1	ML	1	listwise	1342	5015	3673	9	0.44509
		EA	CEQ Classroom satisfaction (T)	Overall (E&M&S) Ach 9	direct	0.22	0.03	8.61099	0	0.17	0.27	0.22	0.23	0.23	1	7320.58	7346.59	1	0	5	0	0	5.79e-12	1	1	ML	1	listwise	1342	5015	3673	9	0
		EA	CEQ Classroom satisfaction (T)	Overall (E&M&S) Ach 9	total	0.23	0.03	8.57302	0	0.18	0.28	0.23	0.24	0.24	1	7320.58	7346.59	1	0	5	0	0	5.79e-12	1	1	ML	1	listwise	1342	5015	3673	9	0
		EA	CEQ Classroom satisfaction (S)	Overall (E&M&S) Ach 9	indirect	0	0	0.134965	0.89	0	0	0	0	0	1	7240.77	7266.7	1	0	5	0	0	0	1	1	ML	1	listwise	1320	5016	3696	9	0.914187
		EA	CEQ Classroom satisfaction (S)	Overall (E&M&S) Ach 9	direct	0.22	0.03	8.67739	0	0.17	0.27	0.22	0.23	0.23	1	7240.77	7266.7	1	0	5	0	0	0	1	1	ML	1	listwise	1320	5016	3696	9	0
		EA	CEQ Classroom satisfaction (S)	Overall (E&M&S) Ach 9	total	0.22	0.03	8.72414	0	0.17	0.26	0.22	0.23	0.23	1	7240.77	7266.7	1	0	5	0	0	0	1	1	ML	1	listwise	1320	5016	3696	9	0
		EA	CEQ Educational opportunity (P)	Overall (E&M&S) Ach 9	indirect	0.01	0	1.50331	0.13	0	0.01	0.01	0.01	0.01	1	7320.36	7346.35	1	1.19e-12	5	0	0	0	1	1	ML	1	listwise	1335	5015	3680	9	0.167865
		EA	CEQ Educational opportunity (P)	Overall (E&M&S) Ach 9	direct	0.22	0.03	8.56606	0	0.17	0.27	0.22	0.23	0.23	1	7320.36	7346.35	1	1.19e-12	5	0	0	0	1	1	ML	1	listwise	1335	5015	3680	9	0
		EA	CEQ Educational opportunity (P)	Overall (E&M&S) Ach 9	total	0.23	0.03	8.79321	0	0.17	0.27	0.23	0.23	0.23	1	7320.36	7346.35	1	1.19e-12	5	0	0	0	1	1	ML	1	listwise	1335	5015	3680	9	0
		EA	CEQ Educational opportunity (S)	Overall (E&M&S) Ach 9	indirect	0	0	0.242853	0.81	0	0	0	0	0	1	7112.09	7138	1	0	5	0	0	6.89e-12	1	1	ML	1	listwise	1317	5011	3694	9	0.837506
[truncated: 69 more rows]

## Sheet: Supplementary Data 9
		Supplementary Data 9. Mediation model estimates (individual Noncognitive skill measures) for the prediction from Cognitive PGS on overall academic achievement over development.
[truncated: 101 more rows]

[truncated: 17 more sheets: Supplementary Data 10, Supplementary Data 11, Supplementary Data 12, Supplementary Data 13, Supplementary Data 14, Supplementary Data 15, Supplementary Data 16, Supplementary Data 17, Supplementary Data 18, Supplementary Data 19, Supplementary Data 20, Supplementary Data 21, Supplementary Data 22, Supplementary Data 23, Supplementary Data 24, Supplementary Data 25, Supplementary Data 26]
